# Supplementary material for: ﻿Species richness under a vertebral stripe: integrative taxonomy uncovers three additional species of Pholidobolus lizards (Sauria, Squamata, Gymnophthalmidae) from the north-western Colombian Andes
Source: Zookeys. 2023 Jan 19;1141:119–48. doi: 10.3897/zookeys.1141.94774 (PMC10208605; doi:10.3897/zookeys.1141.94774)
Supplement: XML Treatment for Pholidobolus argosi [file zookeys.1141.94774-treatment1.xml]

<!DOCTYPE tp:taxon-treatment
  PUBLIC "-//TaxonX//DTD Taxonomic Treatment Publishing DTD v0 20100105//EN" "tax-treatment-NSO.dtd">
<tp:taxon-treatment xmlns:tp="http://www.plazi.org/taxpub"><tp:treatment-meta><kwd-group><label>Taxon classification</label><kwd>
                <named-content content-type="kingdom">Animalia</named-content>
              </kwd><kwd>
                <named-content content-type="order">Squamata</named-content>
              </kwd><kwd>
                <named-content content-type="family">Gymnophthalmidae</named-content>
              </kwd></kwd-group><mixed-citation publication-type="journal"><person-group><name><surname>Amézquita</surname><given-names>Adolfo</given-names></name><name><surname>Mazariegos-H</surname><given-names>Luis A.</given-names></name><name><surname>Cañaveral</surname><given-names>Santiago</given-names></name><name><surname>Orejuela</surname><given-names>Catalina</given-names></name><name><surname>Barragán-Contreras</surname><given-names>Leidy Alejandra</given-names></name><name><surname>Daza</surname><given-names>Juan M.</given-names></name></person-group><article-title>﻿Species richness under a vertebral stripe: integrative taxonomy uncovers three additional species of <italic><tp:taxon-name><tp:taxon-name-part taxon-name-part-type="genus" reg="Pholidobolus">Pholidobolus</tp:taxon-name-part></tp:taxon-name></italic> lizards (<tp:taxon-name><tp:taxon-name-part taxon-name-part-type="suborder">Sauria</tp:taxon-name-part></tp:taxon-name>, <tp:taxon-name><tp:taxon-name-part taxon-name-part-type="order">Squamata</tp:taxon-name-part></tp:taxon-name>, <tp:taxon-name><tp:taxon-name-part taxon-name-part-type="family">Gymnophthalmidae</tp:taxon-name-part></tp:taxon-name>) from the north-western Colombian Andes</article-title><source>Zookeys</source><day>19</day><month>01</month><year>2023</year><volume>1141</volume><fpage>119</fpage><lpage>148</lpage><pub-id pub-id-type="doi">10.3897/zookeys.1141.94774</pub-id></mixed-citation></tp:treatment-meta><tp:nomenclature><label>﻿</label><tp:taxon-name>
              <object-id xmlns:xlink="http://www.w3.org/1999/xlink" content-type="arpha" xlink:type="simple">8C5D42D0-BCD6-5699-BBBC-45F8CD11C476</object-id>
              <tp:taxon-name-part taxon-name-part-type="genus" reg="Pholidobolus">Pholidobolus</tp:taxon-name-part>
              <tp:taxon-name-part taxon-name-part-type="species" reg="argosi">argosi</tp:taxon-name-part>
              <object-id xmlns:xlink="http://www.w3.org/1999/xlink" content-type="zoobank" xlink:type="simple">https://zoobank.org/63913FC3-DE51-4941-8D35-08A8BF38FE67</object-id>
            </tp:taxon-name><tp:taxon-status xmlns:xlink="http://www.w3.org/1999/xlink" xlink:type="simple">sp. nov.</tp:taxon-status><xref ref-type="fig" rid="F1">Figs 1</xref><xref ref-type="fig" rid="F3">, 3</xref><xref ref-type="fig" rid="F6">, 6</xref></tp:nomenclature><tp:treatment-sec sec-type="type material" id="SECID0EL2AE"><title>Type material.</title><p><bold><italic>Holotype</italic>.</bold> (Figs <xref ref-type="fig" rid="F1">1</xref>, <xref ref-type="fig" rid="F3">3</xref>; Table <xref ref-type="table" rid="T2">2</xref>). Adult male. Field original label: “AA_7058.” Museum ID: MHUA-R13905. Type locality in Colombia, Antioquia: municipality of Andes, <named-content xmlns:xlink="http://www.w3.org/1999/xlink" content-type="dwc:verbatimCoordinates" xlink:type="simple"><named-content content-type="geo-json" specific-use="{&#34;type&#34;:&#34;Point&#34;,&#34;coordinates&#34;:[-75.904500,5.498667]}" id="NCID0EF3AE" xlink:type="simple">5°29.92'N, 75°54.27'W</named-content></named-content>, 2500 m elevation, Mesenia-Paramillo Nature Reserve, in secondary forest, amidst the leaf litter, 7 October 2020. Collected by Ubiel Rendón and Luis A. Mazariegos-H.</p><table-wrap id="T2" position="float" orientation="portrait"><label>Table 2.</label><caption><p>Type series. Identity, sex and geographic location of type specimens of the three new species of <italic><tp:taxon-name><tp:taxon-name-part taxon-name-part-type="genus" reg="Pholidobolus">Pholidobolus</tp:taxon-name-part></tp:taxon-name></italic> lizards described here.</p></caption><table id="TID0EC5AG" rules="all"><tbody><tr><th rowspan="1" colspan="1">Species</th><th rowspan="1" colspan="1">Voucher</th><th rowspan="1" colspan="1">Type</th><th rowspan="1" colspan="1">Field code</th><th rowspan="1" colspan="1">Sex</th><th rowspan="1" colspan="1">Locality</th><th rowspan="1" colspan="1">Elev (m)</th><th rowspan="1" colspan="1">GPS coordinates</th></tr><tr><td rowspan="1" colspan="1">
                      <italic>
                        <tp:taxon-name><tp:taxon-name-part taxon-name-part-type="genus" reg="Pholidobolus">P.</tp:taxon-name-part><tp:taxon-name-part taxon-name-part-type="species" reg="argosi">argosi</tp:taxon-name-part></tp:taxon-name>
                      </italic>
                    </td><td rowspan="1" colspan="1">MHUAR13905</td><td rowspan="1" colspan="1">holotype</td><td rowspan="1" colspan="1">AA7058</td><td rowspan="1" colspan="1">male</td><td rowspan="1" colspan="1">
                      <abbrev xmlns:xlink="http://www.w3.org/1999/xlink" xlink:title="Mesenia-Paramillo Nature Reserve" id="ABBRID0EX5AE" xlink:type="simple">MPNR</abbrev>
                    </td><td rowspan="1" colspan="1">2500</td><td rowspan="1" colspan="1">
                      <named-content xmlns:xlink="http://www.w3.org/1999/xlink" content-type="dwc:verbatimCoordinates" xlink:type="simple">
                        <named-content content-type="geo-json" specific-use="{&#34;type&#34;:&#34;Point&#34;,&#34;coordinates&#34;:[-75.904500,5.498667]}" id="NCID0EF6AE" xlink:type="simple">5°29.92'N, 75°54.27'W</named-content>
                      </named-content>
                    </td></tr><tr><td rowspan="1" colspan="1">
                      <italic>
                        <tp:taxon-name><tp:taxon-name-part taxon-name-part-type="genus" reg="Pholidobolus">P.</tp:taxon-name-part><tp:taxon-name-part taxon-name-part-type="species" reg="argosi">argosi</tp:taxon-name-part></tp:taxon-name>
                      </italic>
                    </td><td rowspan="1" colspan="1">MHUAR12011</td><td rowspan="1" colspan="1">paratype</td><td rowspan="1" colspan="1"/><td rowspan="1" colspan="1">juvenile</td><td rowspan="1" colspan="1">Santa Rita</td><td rowspan="1" colspan="1">2730</td><td rowspan="1" colspan="1">
                      <named-content xmlns:xlink="http://www.w3.org/1999/xlink" content-type="dwc:verbatimCoordinates" xlink:type="simple">
                        <named-content content-type="geo-json" specific-use="{&#34;type&#34;:&#34;Point&#34;,&#34;coordinates&#34;:[-75.961333,5.579167]}" id="NCID0EUAAG" xlink:type="simple">5°34.75'N, 75°57.68'W</named-content>
                      </named-content>
                    </td></tr><tr><td rowspan="1" colspan="1">
                      <italic>
                        <tp:taxon-name><tp:taxon-name-part taxon-name-part-type="genus" reg="Pholidobolus">P.</tp:taxon-name-part><tp:taxon-name-part taxon-name-part-type="species" reg="argosi">argosi</tp:taxon-name-part></tp:taxon-name>
                      </italic>
                    </td><td rowspan="1" colspan="1">MHUAR12012</td><td rowspan="1" colspan="1">paratype</td><td rowspan="1" colspan="1"/><td rowspan="1" colspan="1">male</td><td rowspan="1" colspan="1">Santa Rita</td><td rowspan="1" colspan="1">2730</td><td rowspan="1" colspan="1">
                      <named-content xmlns:xlink="http://www.w3.org/1999/xlink" content-type="dwc:verbatimCoordinates" xlink:type="simple">
                        <named-content content-type="geo-json" specific-use="{&#34;type&#34;:&#34;Point&#34;,&#34;coordinates&#34;:[-75.961333,5.579167]}" id="NCID0ECCAG" xlink:type="simple">5°34.75'N, 75°57.68'W</named-content>
                      </named-content>
                    </td></tr><tr><td rowspan="1" colspan="1">
                      <italic>
                        <tp:taxon-name><tp:taxon-name-part taxon-name-part-type="genus" reg="Pholidobolus">P.</tp:taxon-name-part><tp:taxon-name-part taxon-name-part-type="species" reg="argosi">argosi</tp:taxon-name-part></tp:taxon-name>
                      </italic>
                    </td><td rowspan="1" colspan="1">MHUAR13851</td><td rowspan="1" colspan="1">paratype</td><td rowspan="1" colspan="1">AA7010</td><td rowspan="1" colspan="1">male</td><td rowspan="1" colspan="1">
                      <abbrev xmlns:xlink="http://www.w3.org/1999/xlink" xlink:title="Mesenia-Paramillo Nature Reserve" id="ABBRID0EHDAG" xlink:type="simple">MPNR</abbrev>
                    </td><td rowspan="1" colspan="1">2500</td><td rowspan="1" colspan="1">
                      <named-content xmlns:xlink="http://www.w3.org/1999/xlink" content-type="dwc:verbatimCoordinates" xlink:type="simple">
                        <named-content content-type="geo-json" specific-use="{&#34;type&#34;:&#34;Point&#34;,&#34;coordinates&#34;:[-75.904500,5.498667]}" id="NCID0EVDAG" xlink:type="simple">5°29.92'N, 75°54.27'W</named-content>
                      </named-content>
                    </td></tr><tr><td rowspan="1" colspan="1">
                      <italic>
                        <tp:taxon-name><tp:taxon-name-part taxon-name-part-type="genus" reg="Pholidobolus">P.</tp:taxon-name-part><tp:taxon-name-part taxon-name-part-type="species" reg="argosi">argosi</tp:taxon-name-part></tp:taxon-name>
                      </italic>
                    </td><td rowspan="1" colspan="1">MHUAR13852</td><td rowspan="1" colspan="1">paratype</td><td rowspan="1" colspan="1">AA7014</td><td rowspan="1" colspan="1">male</td><td rowspan="1" colspan="1">
                      <abbrev xmlns:xlink="http://www.w3.org/1999/xlink" xlink:title="Mesenia-Paramillo Nature Reserve" id="ABBRID0E1EAG" xlink:type="simple">MPNR</abbrev>
                    </td><td rowspan="1" colspan="1">2740</td><td rowspan="1" colspan="1">
                      <named-content xmlns:xlink="http://www.w3.org/1999/xlink" content-type="dwc:verbatimCoordinates" xlink:type="simple">
                        <named-content content-type="geo-json" specific-use="{&#34;type&#34;:&#34;Point&#34;,&#34;coordinates&#34;:[-75.905167,5.492333]}" id="NCID0EIFAG" xlink:type="simple">5°29.54'N, 75°54.31'W</named-content>
                      </named-content>
                    </td></tr><tr><td rowspan="1" colspan="1">
                      <italic>
                        <tp:taxon-name><tp:taxon-name-part taxon-name-part-type="genus" reg="Pholidobolus">P.</tp:taxon-name-part><tp:taxon-name-part taxon-name-part-type="species" reg="argosi">argosi</tp:taxon-name-part></tp:taxon-name>
                      </italic>
                    </td><td rowspan="1" colspan="1">MHUAR13853</td><td rowspan="1" colspan="1">paratype</td><td rowspan="1" colspan="1">AA7017</td><td rowspan="1" colspan="1">female</td><td rowspan="1" colspan="1">
                      <abbrev xmlns:xlink="http://www.w3.org/1999/xlink" xlink:title="Mesenia-Paramillo Nature Reserve" id="ABBRID0ENGAG" xlink:type="simple">MPNR</abbrev>
                    </td><td rowspan="1" colspan="1">2740</td><td rowspan="1" colspan="1">
                      <named-content xmlns:xlink="http://www.w3.org/1999/xlink" content-type="dwc:verbatimCoordinates" xlink:type="simple">
                        <named-content content-type="geo-json" specific-use="{&#34;type&#34;:&#34;Point&#34;,&#34;coordinates&#34;:[-75.905167,5.492333]}" id="NCID0E2GAG" xlink:type="simple">5°29.54'N, 75°54.31'W</named-content>
                      </named-content>
                    </td></tr><tr><td rowspan="1" colspan="1">
                      <italic>
                        <tp:taxon-name><tp:taxon-name-part taxon-name-part-type="genus" reg="Pholidobolus">P.</tp:taxon-name-part><tp:taxon-name-part taxon-name-part-type="species" reg="argosi">argosi</tp:taxon-name-part></tp:taxon-name>
                      </italic>
                    </td><td rowspan="1" colspan="1">MHUAR13854</td><td rowspan="1" colspan="1">paratype</td><td rowspan="1" colspan="1">AA7039</td><td rowspan="1" colspan="1">male</td><td rowspan="1" colspan="1">
                      <abbrev xmlns:xlink="http://www.w3.org/1999/xlink" xlink:title="Mesenia-Paramillo Nature Reserve" id="ABBRID0EAIAG" xlink:type="simple">MPNR</abbrev>
                    </td><td rowspan="1" colspan="1">2500</td><td rowspan="1" colspan="1">
                      <named-content xmlns:xlink="http://www.w3.org/1999/xlink" content-type="dwc:verbatimCoordinates" xlink:type="simple">
                        <named-content content-type="geo-json" specific-use="{&#34;type&#34;:&#34;Point&#34;,&#34;coordinates&#34;:[-75.904500,5.498667]}" id="NCID0EOIAG" xlink:type="simple">5°29.92'N, 75°54.27'W</named-content>
                      </named-content>
                    </td></tr><tr><td rowspan="1" colspan="1">
                      <italic>
                        <tp:taxon-name><tp:taxon-name-part taxon-name-part-type="genus" reg="Pholidobolus">P.</tp:taxon-name-part><tp:taxon-name-part taxon-name-part-type="species" reg="argosi">argosi</tp:taxon-name-part></tp:taxon-name>
                      </italic>
                    </td><td rowspan="1" colspan="1">MHUAR13855</td><td rowspan="1" colspan="1">paratype</td><td rowspan="1" colspan="1">AA7048</td><td rowspan="1" colspan="1">male</td><td rowspan="1" colspan="1">
                      <abbrev xmlns:xlink="http://www.w3.org/1999/xlink" xlink:title="Mesenia-Paramillo Nature Reserve" id="ABBRID0ETJAG" xlink:type="simple">MPNR</abbrev>
                    </td><td rowspan="1" colspan="1">2740</td><td rowspan="1" colspan="1">
                      <named-content xmlns:xlink="http://www.w3.org/1999/xlink" content-type="dwc:verbatimCoordinates" xlink:type="simple">
                        <named-content content-type="geo-json" specific-use="{&#34;type&#34;:&#34;Point&#34;,&#34;coordinates&#34;:[-75.905167,5.492333]}" id="NCID0EBKAG" xlink:type="simple">5°29.54'N, 75°54.31'W</named-content>
                      </named-content>
                    </td></tr><tr><td rowspan="1" colspan="1">
                      <italic>
                        <tp:taxon-name><tp:taxon-name-part taxon-name-part-type="genus" reg="Pholidobolus">P.</tp:taxon-name-part><tp:taxon-name-part taxon-name-part-type="species" reg="argosi">argosi</tp:taxon-name-part></tp:taxon-name>
                      </italic>
                    </td><td rowspan="1" colspan="1">MHUAR13856</td><td rowspan="1" colspan="1">paratype</td><td rowspan="1" colspan="1">AA7049</td><td rowspan="1" colspan="1">male</td><td rowspan="1" colspan="1">
                      <abbrev xmlns:xlink="http://www.w3.org/1999/xlink" xlink:title="Mesenia-Paramillo Nature Reserve" id="ABBRID0EGLAG" xlink:type="simple">MPNR</abbrev>
                    </td><td rowspan="1" colspan="1">2740</td><td rowspan="1" colspan="1">
                      <named-content xmlns:xlink="http://www.w3.org/1999/xlink" content-type="dwc:verbatimCoordinates" xlink:type="simple">
                        <named-content content-type="geo-json" specific-use="{&#34;type&#34;:&#34;Point&#34;,&#34;coordinates&#34;:[-75.905167,5.492333]}" id="NCID0EULAG" xlink:type="simple">5°29.54'N, 75°54.31'W</named-content>
                      </named-content>
                    </td></tr><tr><td rowspan="1" colspan="1">
                      <italic>
                        <tp:taxon-name><tp:taxon-name-part taxon-name-part-type="genus" reg="Pholidobolus">P.</tp:taxon-name-part><tp:taxon-name-part taxon-name-part-type="species" reg="argosi">argosi</tp:taxon-name-part></tp:taxon-name>
                      </italic>
                    </td><td rowspan="1" colspan="1">MHUAR13857</td><td rowspan="1" colspan="1">paratype</td><td rowspan="1" colspan="1">AA7050</td><td rowspan="1" colspan="1">male</td><td rowspan="1" colspan="1">
                      <abbrev xmlns:xlink="http://www.w3.org/1999/xlink" xlink:title="Mesenia-Paramillo Nature Reserve" id="ABBRID0EZMAG" xlink:type="simple">MPNR</abbrev>
                    </td><td rowspan="1" colspan="1">2740</td><td rowspan="1" colspan="1">
                      <named-content xmlns:xlink="http://www.w3.org/1999/xlink" content-type="dwc:verbatimCoordinates" xlink:type="simple">
                        <named-content content-type="geo-json" specific-use="{&#34;type&#34;:&#34;Point&#34;,&#34;coordinates&#34;:[-75.905167,5.492333]}" id="NCID0EHNAG" xlink:type="simple">5°29.54'N, 75°54.31'W</named-content>
                      </named-content>
                    </td></tr><tr><td rowspan="1" colspan="1">
                      <italic>
                        <tp:taxon-name><tp:taxon-name-part taxon-name-part-type="genus" reg="Pholidobolus">P.</tp:taxon-name-part><tp:taxon-name-part taxon-name-part-type="species" reg="argosi">argosi</tp:taxon-name-part></tp:taxon-name>
                      </italic>
                    </td><td rowspan="1" colspan="1">MHUAR13858</td><td rowspan="1" colspan="1">paratype</td><td rowspan="1" colspan="1">AA7051</td><td rowspan="1" colspan="1">female</td><td rowspan="1" colspan="1">
                      <abbrev xmlns:xlink="http://www.w3.org/1999/xlink" xlink:title="Mesenia-Paramillo Nature Reserve" id="ABBRID0EMOAG" xlink:type="simple">MPNR</abbrev>
                    </td><td rowspan="1" colspan="1">2740</td><td rowspan="1" colspan="1">
                      <named-content xmlns:xlink="http://www.w3.org/1999/xlink" content-type="dwc:verbatimCoordinates" xlink:type="simple">
                        <named-content content-type="geo-json" specific-use="{&#34;type&#34;:&#34;Point&#34;,&#34;coordinates&#34;:[-75.905167,5.492333]}" id="NCID0E1OAG" xlink:type="simple">5°29.54'N, 75°54.31'W</named-content>
                      </named-content>
                    </td></tr><tr><td rowspan="1" colspan="1">
                      <italic>
                        <tp:taxon-name><tp:taxon-name-part taxon-name-part-type="genus" reg="Pholidobolus">P.</tp:taxon-name-part><tp:taxon-name-part taxon-name-part-type="species" reg="argosi">argosi</tp:taxon-name-part></tp:taxon-name>
                      </italic>
                    </td><td rowspan="1" colspan="1">MHUAR13859</td><td rowspan="1" colspan="1">paratype</td><td rowspan="1" colspan="1">AA7052</td><td rowspan="1" colspan="1">female</td><td rowspan="1" colspan="1">
                      <abbrev xmlns:xlink="http://www.w3.org/1999/xlink" xlink:title="Mesenia-Paramillo Nature Reserve" id="ABBRID0E6PAG" xlink:type="simple">MPNR</abbrev>
                    </td><td rowspan="1" colspan="1">2740</td><td rowspan="1" colspan="1">
                      <named-content xmlns:xlink="http://www.w3.org/1999/xlink" content-type="dwc:verbatimCoordinates" xlink:type="simple">
                        <named-content content-type="geo-json" specific-use="{&#34;type&#34;:&#34;Point&#34;,&#34;coordinates&#34;:[-75.905167,5.492333]}" id="NCID0ENQAG" xlink:type="simple">5°29.54'N, 75°54.31'W</named-content>
                      </named-content>
                    </td></tr><tr><td rowspan="1" colspan="1">
                      <italic>
                        <tp:taxon-name><tp:taxon-name-part taxon-name-part-type="genus" reg="Pholidobolus">P.</tp:taxon-name-part><tp:taxon-name-part taxon-name-part-type="species" reg="argosi">argosi</tp:taxon-name-part></tp:taxon-name>
                      </italic>
                    </td><td rowspan="1" colspan="1">MHUAR13860</td><td rowspan="1" colspan="1">paratype</td><td rowspan="1" colspan="1">AA7053</td><td rowspan="1" colspan="1">male</td><td rowspan="1" colspan="1">
                      <abbrev xmlns:xlink="http://www.w3.org/1999/xlink" xlink:title="Mesenia-Paramillo Nature Reserve" id="ABBRID0ESRAG" xlink:type="simple">MPNR</abbrev>
                    </td><td rowspan="1" colspan="1">2740</td><td rowspan="1" colspan="1">
                      <named-content xmlns:xlink="http://www.w3.org/1999/xlink" content-type="dwc:verbatimCoordinates" xlink:type="simple">
                        <named-content content-type="geo-json" specific-use="{&#34;type&#34;:&#34;Point&#34;,&#34;coordinates&#34;:[-75.905167,5.492333]}" id="NCID0EASAG" xlink:type="simple">5°29.54'N, 75°54.31'W</named-content>
                      </named-content>
                    </td></tr><tr><td rowspan="1" colspan="1">
                      <italic>
                        <tp:taxon-name><tp:taxon-name-part taxon-name-part-type="genus" reg="Pholidobolus">P.</tp:taxon-name-part><tp:taxon-name-part taxon-name-part-type="species" reg="argosi">argosi</tp:taxon-name-part></tp:taxon-name>
                      </italic>
                    </td><td rowspan="1" colspan="1">MHUAR13861</td><td rowspan="1" colspan="1">paratype</td><td rowspan="1" colspan="1">AA7054</td><td rowspan="1" colspan="1">female</td><td rowspan="1" colspan="1">
                      <abbrev xmlns:xlink="http://www.w3.org/1999/xlink" xlink:title="Mesenia-Paramillo Nature Reserve" id="ABBRID0EFTAG" xlink:type="simple">MPNR</abbrev>
                    </td><td rowspan="1" colspan="1">2740</td><td rowspan="1" colspan="1">
                      <named-content xmlns:xlink="http://www.w3.org/1999/xlink" content-type="dwc:verbatimCoordinates" xlink:type="simple">
                        <named-content content-type="geo-json" specific-use="{&#34;type&#34;:&#34;Point&#34;,&#34;coordinates&#34;:[-75.905167,5.492333]}" id="NCID0ETTAG" xlink:type="simple">5°29.54'N, 75°54.31'W</named-content>
                      </named-content>
                    </td></tr><tr><td rowspan="1" colspan="1">
                      <italic>
                        <tp:taxon-name><tp:taxon-name-part taxon-name-part-type="genus" reg="Pholidobolus">P.</tp:taxon-name-part><tp:taxon-name-part taxon-name-part-type="species" reg="argosi">argosi</tp:taxon-name-part></tp:taxon-name>
                      </italic>
                    </td><td rowspan="1" colspan="1">MHUAR13862</td><td rowspan="1" colspan="1">paratype</td><td rowspan="1" colspan="1">AA7055</td><td rowspan="1" colspan="1">female</td><td rowspan="1" colspan="1">
                      <abbrev xmlns:xlink="http://www.w3.org/1999/xlink" xlink:title="Mesenia-Paramillo Nature Reserve" id="ABBRID0EYUAG" xlink:type="simple">MPNR</abbrev>
                    </td><td rowspan="1" colspan="1">2740</td><td rowspan="1" colspan="1">
                      <named-content xmlns:xlink="http://www.w3.org/1999/xlink" content-type="dwc:verbatimCoordinates" xlink:type="simple">
                        <named-content content-type="geo-json" specific-use="{&#34;type&#34;:&#34;Point&#34;,&#34;coordinates&#34;:[-75.905167,5.492333]}" id="NCID0EGVAG" xlink:type="simple">5°29.54'N, 75°54.31'W</named-content>
                      </named-content>
                    </td></tr><tr><td rowspan="1" colspan="1">
                      <italic>
                        <tp:taxon-name><tp:taxon-name-part taxon-name-part-type="genus" reg="Pholidobolus">P.</tp:taxon-name-part><tp:taxon-name-part taxon-name-part-type="species" reg="argosi">argosi</tp:taxon-name-part></tp:taxon-name>
                      </italic>
                    </td><td rowspan="1" colspan="1">MHUAR13863</td><td rowspan="1" colspan="1">paratype</td><td rowspan="1" colspan="1">AA7059</td><td rowspan="1" colspan="1">male</td><td rowspan="1" colspan="1">
                      <abbrev xmlns:xlink="http://www.w3.org/1999/xlink" xlink:title="Mesenia-Paramillo Nature Reserve" id="ABBRID0ELWAG" xlink:type="simple">MPNR</abbrev>
                    </td><td rowspan="1" colspan="1">2500</td><td rowspan="1" colspan="1">
                      <named-content xmlns:xlink="http://www.w3.org/1999/xlink" content-type="dwc:verbatimCoordinates" xlink:type="simple">
                        <named-content content-type="geo-json" specific-use="{&#34;type&#34;:&#34;Point&#34;,&#34;coordinates&#34;:[-75.904500,5.498667]}" id="NCID0EZWAG" xlink:type="simple">5°29.92'N, 75°54.27'W</named-content>
                      </named-content>
                    </td></tr><tr><td rowspan="1" colspan="1">
                      <italic>
                        <tp:taxon-name><tp:taxon-name-part taxon-name-part-type="genus" reg="Pholidobolus">P.</tp:taxon-name-part><tp:taxon-name-part taxon-name-part-type="species" reg="argosi">argosi</tp:taxon-name-part></tp:taxon-name>
                      </italic>
                    </td><td rowspan="1" colspan="1">MHUAR13864</td><td rowspan="1" colspan="1">paratype</td><td rowspan="1" colspan="1">AA7066</td><td rowspan="1" colspan="1">male</td><td rowspan="1" colspan="1">
                      <abbrev xmlns:xlink="http://www.w3.org/1999/xlink" xlink:title="Mesenia-Paramillo Nature Reserve" id="ABBRID0E5XAG" xlink:type="simple">MPNR</abbrev>
                    </td><td rowspan="1" colspan="1">2840</td><td rowspan="1" colspan="1">
                      <named-content xmlns:xlink="http://www.w3.org/1999/xlink" content-type="dwc:verbatimCoordinates" xlink:type="simple">
                        <named-content content-type="geo-json" specific-use="{&#34;type&#34;:&#34;Point&#34;,&#34;coordinates&#34;:[-75.906167,5.479333]}" id="NCID0EMYAG" xlink:type="simple">5°28.76'N, 75°54.37'W</named-content>
                      </named-content>
                    </td></tr><tr><td rowspan="1" colspan="1">
                      <italic>
                        <tp:taxon-name><tp:taxon-name-part taxon-name-part-type="genus" reg="Pholidobolus">P.</tp:taxon-name-part><tp:taxon-name-part taxon-name-part-type="species" reg="argosi">argosi</tp:taxon-name-part></tp:taxon-name>
                      </italic>
                    </td><td rowspan="1" colspan="1">MHUAR13865</td><td rowspan="1" colspan="1">paratype</td><td rowspan="1" colspan="1">AA7067</td><td rowspan="1" colspan="1">male</td><td rowspan="1" colspan="1">
                      <abbrev xmlns:xlink="http://www.w3.org/1999/xlink" xlink:title="Mesenia-Paramillo Nature Reserve" id="ABBRID0ERZAG" xlink:type="simple">MPNR</abbrev>
                    </td><td rowspan="1" colspan="1">2840</td><td rowspan="1" colspan="1">
                      <named-content xmlns:xlink="http://www.w3.org/1999/xlink" content-type="dwc:verbatimCoordinates" xlink:type="simple">
                        <named-content content-type="geo-json" specific-use="{&#34;type&#34;:&#34;Point&#34;,&#34;coordinates&#34;:[-75.906167,5.479333]}" id="NCID0E6ZAG" xlink:type="simple">5°28.76'N, 75°54.37'W</named-content>
                      </named-content>
                    </td></tr><tr><td rowspan="1" colspan="1">
                      <italic>
                        <tp:taxon-name><tp:taxon-name-part taxon-name-part-type="genus" reg="Pholidobolus">P.</tp:taxon-name-part><tp:taxon-name-part taxon-name-part-type="species" reg="argosi">argosi</tp:taxon-name-part></tp:taxon-name>
                      </italic>
                    </td><td rowspan="1" colspan="1">MHUAR13866</td><td rowspan="1" colspan="1">paratype</td><td rowspan="1" colspan="1">AA7068</td><td rowspan="1" colspan="1">male</td><td rowspan="1" colspan="1">
                      <abbrev xmlns:xlink="http://www.w3.org/1999/xlink" xlink:title="Mesenia-Paramillo Nature Reserve" id="ABBRID0EE2AG" xlink:type="simple">MPNR</abbrev>
                    </td><td rowspan="1" colspan="1">2840</td><td rowspan="1" colspan="1">
                      <named-content xmlns:xlink="http://www.w3.org/1999/xlink" content-type="dwc:verbatimCoordinates" xlink:type="simple">
                        <named-content content-type="geo-json" specific-use="{&#34;type&#34;:&#34;Point&#34;,&#34;coordinates&#34;:[-75.906167,5.479333]}" id="NCID0ES2AG" xlink:type="simple">5°28.76'N, 75°54.37'W</named-content>
                      </named-content>
                    </td></tr><tr><td rowspan="1" colspan="1">
                      <italic>
                        <tp:taxon-name><tp:taxon-name-part taxon-name-part-type="genus" reg="Pholidobolus">P.</tp:taxon-name-part><tp:taxon-name-part taxon-name-part-type="species" reg="argosi">argosi</tp:taxon-name-part></tp:taxon-name>
                      </italic>
                    </td><td rowspan="1" colspan="1">MHUAR13867</td><td rowspan="1" colspan="1">paratype</td><td rowspan="1" colspan="1">AA7179</td><td rowspan="1" colspan="1">female</td><td rowspan="1" colspan="1">
                      <abbrev xmlns:xlink="http://www.w3.org/1999/xlink" xlink:title="Mesenia-Paramillo Nature Reserve" id="ABBRID0EX3AG" xlink:type="simple">MPNR</abbrev>
                    </td><td rowspan="1" colspan="1">2500</td><td rowspan="1" colspan="1">
                      <named-content xmlns:xlink="http://www.w3.org/1999/xlink" content-type="dwc:verbatimCoordinates" xlink:type="simple">
                        <named-content content-type="geo-json" specific-use="{&#34;type&#34;:&#34;Point&#34;,&#34;coordinates&#34;:[-75.904500,5.498667]}" id="NCID0EF4AG" xlink:type="simple">5°29.92'N, 75°54.27'W</named-content>
                      </named-content>
                    </td></tr><tr><td rowspan="1" colspan="1">
                      <italic>
                        <tp:taxon-name><tp:taxon-name-part taxon-name-part-type="genus" reg="Pholidobolus">P.</tp:taxon-name-part><tp:taxon-name-part taxon-name-part-type="species" reg="argosi">argosi</tp:taxon-name-part></tp:taxon-name>
                      </italic>
                    </td><td rowspan="1" colspan="1">MHUAR13868</td><td rowspan="1" colspan="1">paratype</td><td rowspan="1" colspan="1">AA7180</td><td rowspan="1" colspan="1">male</td><td rowspan="1" colspan="1">
                      <abbrev xmlns:xlink="http://www.w3.org/1999/xlink" xlink:title="Mesenia-Paramillo Nature Reserve" id="ABBRID0EK5AG" xlink:type="simple">MPNR</abbrev>
                    </td><td rowspan="1" colspan="1">2490</td><td rowspan="1" colspan="1">
                      <named-content xmlns:xlink="http://www.w3.org/1999/xlink" content-type="dwc:verbatimCoordinates" xlink:type="simple">
                        <named-content content-type="geo-json" specific-use="{&#34;type&#34;:&#34;Point&#34;,&#34;coordinates&#34;:[-75.855833,5.489833]}" id="NCID0EY5AG" xlink:type="simple">5°29.39'N, 75°51.35'W</named-content>
                      </named-content>
                    </td></tr><tr><td rowspan="1" colspan="1">
                      <italic>
                        <tp:taxon-name><tp:taxon-name-part taxon-name-part-type="genus" reg="Pholidobolus">P.</tp:taxon-name-part><tp:taxon-name-part taxon-name-part-type="species" reg="argosi">argosi</tp:taxon-name-part></tp:taxon-name>
                      </italic>
                    </td><td rowspan="1" colspan="1">MHUAR13869</td><td rowspan="1" colspan="1">paratype</td><td rowspan="1" colspan="1">AA7181</td><td rowspan="1" colspan="1">male</td><td rowspan="1" colspan="1">
                      <abbrev xmlns:xlink="http://www.w3.org/1999/xlink" xlink:title="Mesenia-Paramillo Nature Reserve" id="ABBRID0E46AG" xlink:type="simple">MPNR</abbrev>
                    </td><td rowspan="1" colspan="1">2840</td><td rowspan="1" colspan="1">
                      <named-content xmlns:xlink="http://www.w3.org/1999/xlink" content-type="dwc:verbatimCoordinates" xlink:type="simple">
                        <named-content content-type="geo-json" specific-use="{&#34;type&#34;:&#34;Point&#34;,&#34;coordinates&#34;:[-75.906167,5.479333]}" id="NCID0ELABG" xlink:type="simple">5°28.76'N, 75°54.37'W</named-content>
                      </named-content>
                    </td></tr><tr><td rowspan="1" colspan="1">
                      <italic>
                        <tp:taxon-name><tp:taxon-name-part taxon-name-part-type="genus" reg="Pholidobolus">P.</tp:taxon-name-part><tp:taxon-name-part taxon-name-part-type="species" reg="celsiae">celsiae</tp:taxon-name-part></tp:taxon-name>
                      </italic>
                    </td><td rowspan="1" colspan="1">MHUAR13906</td><td rowspan="1" colspan="1">holotype</td><td rowspan="1" colspan="1">AA7061</td><td rowspan="1" colspan="1">male</td><td rowspan="1" colspan="1">
                      <abbrev xmlns:xlink="http://www.w3.org/1999/xlink" xlink:title="Mesenia-Paramillo Nature Reserve" id="ABBRID0EQBBG" xlink:type="simple">MPNR</abbrev>
                    </td><td rowspan="1" colspan="1">1900</td><td rowspan="1" colspan="1">
                      <named-content xmlns:xlink="http://www.w3.org/1999/xlink" content-type="dwc:verbatimCoordinates" xlink:type="simple">
                        <named-content content-type="geo-json" specific-use="{&#34;type&#34;:&#34;Point&#34;,&#34;coordinates&#34;:[-75.890667,5.466833]}" id="NCID0E5BBG" xlink:type="simple">5°28.01'N, 75°53.44'W</named-content>
                      </named-content>
                    </td></tr><tr><td rowspan="1" colspan="1">
                      <italic>
                        <tp:taxon-name><tp:taxon-name-part taxon-name-part-type="genus" reg="Pholidobolus">P.</tp:taxon-name-part><tp:taxon-name-part taxon-name-part-type="species" reg="celsiae">celsiae</tp:taxon-name-part></tp:taxon-name>
                      </italic>
                    </td><td rowspan="1" colspan="1">MHUAR13148</td><td rowspan="1" colspan="1">paratype</td><td rowspan="1" colspan="1"/><td rowspan="1" colspan="1">juvenile</td><td rowspan="1" colspan="1">Mampay</td><td rowspan="1" colspan="1">1720</td><td rowspan="1" colspan="1">
                      <named-content xmlns:xlink="http://www.w3.org/1999/xlink" content-type="dwc:verbatimCoordinates" xlink:type="simple">
                        <named-content content-type="geo-json" specific-use="{&#34;type&#34;:&#34;Point&#34;,&#34;coordinates&#34;:[-75.881833,5.358500]}" id="NCID0EMDBG" xlink:type="simple">5°21.51'N, 75°52.91'W</named-content>
                      </named-content>
                    </td></tr><tr><td rowspan="1" colspan="1">
                      <italic>
                        <tp:taxon-name><tp:taxon-name-part taxon-name-part-type="genus" reg="Pholidobolus">P.</tp:taxon-name-part><tp:taxon-name-part taxon-name-part-type="species" reg="celsiae">celsiae</tp:taxon-name-part></tp:taxon-name>
                      </italic>
                    </td><td rowspan="1" colspan="1">MHUAR13520</td><td rowspan="1" colspan="1">paratype</td><td rowspan="1" colspan="1"/><td rowspan="1" colspan="1">male</td><td rowspan="1" colspan="1">La Suiza</td><td rowspan="1" colspan="1">1830</td><td rowspan="1" colspan="1">
                      <named-content xmlns:xlink="http://www.w3.org/1999/xlink" content-type="dwc:verbatimCoordinates" xlink:type="simple">
                        <named-content content-type="geo-json" specific-use="{&#34;type&#34;:&#34;Point&#34;,&#34;coordinates&#34;:[-75.584833,4.732167]}" id="NCID0E1EBG" xlink:type="simple">4°43.93'N, 75°35.09'W</named-content>
                      </named-content>
                    </td></tr><tr><td rowspan="1" colspan="1">
                      <italic>
                        <tp:taxon-name><tp:taxon-name-part taxon-name-part-type="genus" reg="Pholidobolus">P.</tp:taxon-name-part><tp:taxon-name-part taxon-name-part-type="species" reg="celsiae">celsiae</tp:taxon-name-part></tp:taxon-name>
                      </italic>
                    </td><td rowspan="1" colspan="1">MHUAR13870</td><td rowspan="1" colspan="1">paratype</td><td rowspan="1" colspan="1">AA7002</td><td rowspan="1" colspan="1">male</td><td rowspan="1" colspan="1">
                      <abbrev xmlns:xlink="http://www.w3.org/1999/xlink" xlink:title="Mesenia-Paramillo Nature Reserve" id="ABBRID0E6FBG" xlink:type="simple">MPNR</abbrev>
                    </td><td rowspan="1" colspan="1">1900</td><td rowspan="1" colspan="1">
                      <named-content xmlns:xlink="http://www.w3.org/1999/xlink" content-type="dwc:verbatimCoordinates" xlink:type="simple">
                        <named-content content-type="geo-json" specific-use="{&#34;type&#34;:&#34;Point&#34;,&#34;coordinates&#34;:[-75.890667,5.466833]}" id="NCID0ENGBG" xlink:type="simple">5°28.01'N, 75°53.44'W</named-content>
                      </named-content>
                    </td></tr><tr><td rowspan="1" colspan="1">
                      <italic>
                        <tp:taxon-name><tp:taxon-name-part taxon-name-part-type="genus" reg="Pholidobolus">P.</tp:taxon-name-part><tp:taxon-name-part taxon-name-part-type="species" reg="celsiae">celsiae</tp:taxon-name-part></tp:taxon-name>
                      </italic>
                    </td><td rowspan="1" colspan="1">MHUAR13871</td><td rowspan="1" colspan="1">paratype</td><td rowspan="1" colspan="1">AA7056</td><td rowspan="1" colspan="1">male</td><td rowspan="1" colspan="1">
                      <abbrev xmlns:xlink="http://www.w3.org/1999/xlink" xlink:title="Mesenia-Paramillo Nature Reserve" id="ABBRID0ESHBG" xlink:type="simple">MPNR</abbrev>
                    </td><td rowspan="1" colspan="1">1900</td><td rowspan="1" colspan="1">
                      <named-content xmlns:xlink="http://www.w3.org/1999/xlink" content-type="dwc:verbatimCoordinates" xlink:type="simple">
                        <named-content content-type="geo-json" specific-use="{&#34;type&#34;:&#34;Point&#34;,&#34;coordinates&#34;:[-75.890667,5.466833]}" id="NCID0EAIBG" xlink:type="simple">5°28.01'N, 75°53.44'W</named-content>
                      </named-content>
                    </td></tr><tr><td rowspan="1" colspan="1">
                      <italic>
                        <tp:taxon-name><tp:taxon-name-part taxon-name-part-type="genus" reg="Pholidobolus">P.</tp:taxon-name-part><tp:taxon-name-part taxon-name-part-type="species" reg="celsiae">celsiae</tp:taxon-name-part></tp:taxon-name>
                      </italic>
                    </td><td rowspan="1" colspan="1">MHUAR13872</td><td rowspan="1" colspan="1">paratype</td><td rowspan="1" colspan="1">AA7057</td><td rowspan="1" colspan="1">female</td><td rowspan="1" colspan="1">
                      <abbrev xmlns:xlink="http://www.w3.org/1999/xlink" xlink:title="Mesenia-Paramillo Nature Reserve" id="ABBRID0EFJBG" xlink:type="simple">MPNR</abbrev>
                    </td><td rowspan="1" colspan="1">1900</td><td rowspan="1" colspan="1">
                      <named-content xmlns:xlink="http://www.w3.org/1999/xlink" content-type="dwc:verbatimCoordinates" xlink:type="simple">
                        <named-content content-type="geo-json" specific-use="{&#34;type&#34;:&#34;Point&#34;,&#34;coordinates&#34;:[-75.890667,5.466833]}" id="NCID0ETJBG" xlink:type="simple">5°28.01'N, 75°53.44'W</named-content>
                      </named-content>
                    </td></tr><tr><td rowspan="1" colspan="1">
                      <italic>
                        <tp:taxon-name><tp:taxon-name-part taxon-name-part-type="genus" reg="Pholidobolus">P.</tp:taxon-name-part><tp:taxon-name-part taxon-name-part-type="species" reg="celsiae">celsiae</tp:taxon-name-part></tp:taxon-name>
                      </italic>
                    </td><td rowspan="1" colspan="1">MHUAR13873</td><td rowspan="1" colspan="1">paratype</td><td rowspan="1" colspan="1">AA7069</td><td rowspan="1" colspan="1">male</td><td rowspan="1" colspan="1">
                      <abbrev xmlns:xlink="http://www.w3.org/1999/xlink" xlink:title="Mesenia-Paramillo Nature Reserve" id="ABBRID0EYKBG" xlink:type="simple">MPNR</abbrev>
                    </td><td rowspan="1" colspan="1">1900</td><td rowspan="1" colspan="1">
                      <named-content xmlns:xlink="http://www.w3.org/1999/xlink" content-type="dwc:verbatimCoordinates" xlink:type="simple">
                        <named-content content-type="geo-json" specific-use="{&#34;type&#34;:&#34;Point&#34;,&#34;coordinates&#34;:[-75.890667,5.466833]}" id="NCID0EGLBG" xlink:type="simple">5°28.01'N, 75°53.44'W</named-content>
                      </named-content>
                    </td></tr><tr><td rowspan="1" colspan="1">
                      <italic>
                        <tp:taxon-name><tp:taxon-name-part taxon-name-part-type="genus" reg="Pholidobolus">P.</tp:taxon-name-part><tp:taxon-name-part taxon-name-part-type="species" reg="celsiae">celsiae</tp:taxon-name-part></tp:taxon-name>
                      </italic>
                    </td><td rowspan="1" colspan="1">MHUAR13874</td><td rowspan="1" colspan="1">paratype</td><td rowspan="1" colspan="1">AA7070</td><td rowspan="1" colspan="1">male</td><td rowspan="1" colspan="1">
                      <abbrev xmlns:xlink="http://www.w3.org/1999/xlink" xlink:title="Mesenia-Paramillo Nature Reserve" id="ABBRID0ELMBG" xlink:type="simple">MPNR</abbrev>
                    </td><td rowspan="1" colspan="1">1900</td><td rowspan="1" colspan="1">
                      <named-content xmlns:xlink="http://www.w3.org/1999/xlink" content-type="dwc:verbatimCoordinates" xlink:type="simple">
                        <named-content content-type="geo-json" specific-use="{&#34;type&#34;:&#34;Point&#34;,&#34;coordinates&#34;:[-75.890667,5.466833]}" id="NCID0EZMBG" xlink:type="simple">5°28.01'N, 75°53.44'W</named-content>
                      </named-content>
                    </td></tr><tr><td rowspan="1" colspan="1">
                      <italic>
                        <tp:taxon-name><tp:taxon-name-part taxon-name-part-type="genus" reg="Pholidobolus">P.</tp:taxon-name-part><tp:taxon-name-part taxon-name-part-type="species" reg="celsiae">celsiae</tp:taxon-name-part></tp:taxon-name>
                      </italic>
                    </td><td rowspan="1" colspan="1">MHUAR13875</td><td rowspan="1" colspan="1">paratype</td><td rowspan="1" colspan="1">AA7071</td><td rowspan="1" colspan="1">male</td><td rowspan="1" colspan="1">
                      <abbrev xmlns:xlink="http://www.w3.org/1999/xlink" xlink:title="Mesenia-Paramillo Nature Reserve" id="ABBRID0E5NBG" xlink:type="simple">MPNR</abbrev>
                    </td><td rowspan="1" colspan="1">1900</td><td rowspan="1" colspan="1">
                      <named-content xmlns:xlink="http://www.w3.org/1999/xlink" content-type="dwc:verbatimCoordinates" xlink:type="simple">
                        <named-content content-type="geo-json" specific-use="{&#34;type&#34;:&#34;Point&#34;,&#34;coordinates&#34;:[-75.890667,5.466833]}" id="NCID0EMOBG" xlink:type="simple">5°28.01'N, 75°53.44'W</named-content>
                      </named-content>
                    </td></tr><tr><td rowspan="1" colspan="1">
                      <italic>
                        <tp:taxon-name><tp:taxon-name-part taxon-name-part-type="genus" reg="Pholidobolus">P.</tp:taxon-name-part><tp:taxon-name-part taxon-name-part-type="species" reg="celsiae">celsiae</tp:taxon-name-part></tp:taxon-name>
                      </italic>
                    </td><td rowspan="1" colspan="1">MHUAR13876</td><td rowspan="1" colspan="1">paratype</td><td rowspan="1" colspan="1">AA7072</td><td rowspan="1" colspan="1">male</td><td rowspan="1" colspan="1">
                      <abbrev xmlns:xlink="http://www.w3.org/1999/xlink" xlink:title="Mesenia-Paramillo Nature Reserve" id="ABBRID0ERPBG" xlink:type="simple">MPNR</abbrev>
                    </td><td rowspan="1" colspan="1">1900</td><td rowspan="1" colspan="1">
                      <named-content xmlns:xlink="http://www.w3.org/1999/xlink" content-type="dwc:verbatimCoordinates" xlink:type="simple">
                        <named-content content-type="geo-json" specific-use="{&#34;type&#34;:&#34;Point&#34;,&#34;coordinates&#34;:[-75.890667,5.466833]}" id="NCID0E6PBG" xlink:type="simple">5°28.01'N, 75°53.44'W</named-content>
                      </named-content>
                    </td></tr><tr><td rowspan="1" colspan="1">
                      <italic>
                        <tp:taxon-name><tp:taxon-name-part taxon-name-part-type="genus" reg="Pholidobolus">P.</tp:taxon-name-part><tp:taxon-name-part taxon-name-part-type="species" reg="celsiae">celsiae</tp:taxon-name-part></tp:taxon-name>
                      </italic>
                    </td><td rowspan="1" colspan="1">MHUAR13877</td><td rowspan="1" colspan="1">paratype</td><td rowspan="1" colspan="1">AA7073</td><td rowspan="1" colspan="1">male</td><td rowspan="1" colspan="1">
                      <abbrev xmlns:xlink="http://www.w3.org/1999/xlink" xlink:title="Mesenia-Paramillo Nature Reserve" id="ABBRID0EERBG" xlink:type="simple">MPNR</abbrev>
                    </td><td rowspan="1" colspan="1">1900</td><td rowspan="1" colspan="1">
                      <named-content xmlns:xlink="http://www.w3.org/1999/xlink" content-type="dwc:verbatimCoordinates" xlink:type="simple">
                        <named-content content-type="geo-json" specific-use="{&#34;type&#34;:&#34;Point&#34;,&#34;coordinates&#34;:[-75.890667,5.466833]}" id="NCID0ESRBG" xlink:type="simple">5°28.01'N, 75°53.44'W</named-content>
                      </named-content>
                    </td></tr><tr><td rowspan="1" colspan="1">
                      <italic>
                        <tp:taxon-name><tp:taxon-name-part taxon-name-part-type="genus" reg="Pholidobolus">P.</tp:taxon-name-part><tp:taxon-name-part taxon-name-part-type="species" reg="celsiae">celsiae</tp:taxon-name-part></tp:taxon-name>
                      </italic>
                    </td><td rowspan="1" colspan="1">MHUAR13878</td><td rowspan="1" colspan="1">paratype</td><td rowspan="1" colspan="1">AA7074</td><td rowspan="1" colspan="1">female</td><td rowspan="1" colspan="1">
                      <abbrev xmlns:xlink="http://www.w3.org/1999/xlink" xlink:title="Mesenia-Paramillo Nature Reserve" id="ABBRID0EXSBG" xlink:type="simple">MPNR</abbrev>
                    </td><td rowspan="1" colspan="1">1900</td><td rowspan="1" colspan="1">
                      <named-content xmlns:xlink="http://www.w3.org/1999/xlink" content-type="dwc:verbatimCoordinates" xlink:type="simple">
                        <named-content content-type="geo-json" specific-use="{&#34;type&#34;:&#34;Point&#34;,&#34;coordinates&#34;:[-75.890667,5.466833]}" id="NCID0EFTBG" xlink:type="simple">5°28.01'N, 75°53.44'W</named-content>
                      </named-content>
                    </td></tr><tr><td rowspan="1" colspan="1">
                      <italic>
                        <tp:taxon-name><tp:taxon-name-part taxon-name-part-type="genus" reg="Pholidobolus">P.</tp:taxon-name-part><tp:taxon-name-part taxon-name-part-type="species" reg="celsiae">celsiae</tp:taxon-name-part></tp:taxon-name>
                      </italic>
                    </td><td rowspan="1" colspan="1">MHUAR13879</td><td rowspan="1" colspan="1">paratype</td><td rowspan="1" colspan="1">AA7161</td><td rowspan="1" colspan="1">male</td><td rowspan="1" colspan="1">
                      <abbrev xmlns:xlink="http://www.w3.org/1999/xlink" xlink:title="Mesenia-Paramillo Nature Reserve" id="ABBRID0EKUBG" xlink:type="simple">MPNR</abbrev>
                    </td><td rowspan="1" colspan="1">1900</td><td rowspan="1" colspan="1">
                      <named-content xmlns:xlink="http://www.w3.org/1999/xlink" content-type="dwc:verbatimCoordinates" xlink:type="simple">
                        <named-content content-type="geo-json" specific-use="{&#34;type&#34;:&#34;Point&#34;,&#34;coordinates&#34;:[-75.890667,5.466833]}" id="NCID0EYUBG" xlink:type="simple">5°28.01'N, 75°53.44'W</named-content>
                      </named-content>
                    </td></tr><tr><td rowspan="1" colspan="1">
                      <italic>
                        <tp:taxon-name><tp:taxon-name-part taxon-name-part-type="genus" reg="Pholidobolus">P.</tp:taxon-name-part><tp:taxon-name-part taxon-name-part-type="species" reg="celsiae">celsiae</tp:taxon-name-part></tp:taxon-name>
                      </italic>
                    </td><td rowspan="1" colspan="1">MHUAR13880</td><td rowspan="1" colspan="1">paratype</td><td rowspan="1" colspan="1">AA7172</td><td rowspan="1" colspan="1">male</td><td rowspan="1" colspan="1">
                      <abbrev xmlns:xlink="http://www.w3.org/1999/xlink" xlink:title="Mesenia-Paramillo Nature Reserve" id="ABBRID0E4VBG" xlink:type="simple">MPNR</abbrev>
                    </td><td rowspan="1" colspan="1">1900</td><td rowspan="1" colspan="1">
                      <named-content xmlns:xlink="http://www.w3.org/1999/xlink" content-type="dwc:verbatimCoordinates" xlink:type="simple">
                        <named-content content-type="geo-json" specific-use="{&#34;type&#34;:&#34;Point&#34;,&#34;coordinates&#34;:[-75.890667,5.466833]}" id="NCID0ELWBG" xlink:type="simple">5°28.01'N, 75°53.44'W</named-content>
                      </named-content>
                    </td></tr><tr><td rowspan="1" colspan="1">
                      <italic>
                        <tp:taxon-name><tp:taxon-name-part taxon-name-part-type="genus" reg="Pholidobolus">P.</tp:taxon-name-part><tp:taxon-name-part taxon-name-part-type="species" reg="odinsae">odinsae</tp:taxon-name-part></tp:taxon-name>
                      </italic>
                    </td><td rowspan="1" colspan="1">MHUAR13907</td><td rowspan="1" colspan="1">holotype</td><td rowspan="1" colspan="1">AA7090</td><td rowspan="1" colspan="1">male</td><td rowspan="1" colspan="1">
                      <abbrev xmlns:xlink="http://www.w3.org/1999/xlink" xlink:title="Mesenia-Paramillo Nature Reserve" id="ABBRID0EQXBG" xlink:type="simple">MPNR</abbrev>
                    </td><td rowspan="1" colspan="1">2180</td><td rowspan="1" colspan="1">
                      <named-content xmlns:xlink="http://www.w3.org/1999/xlink" content-type="dwc:verbatimCoordinates" xlink:type="simple">
                        <named-content content-type="geo-json" specific-use="{&#34;type&#34;:&#34;Point&#34;,&#34;coordinates&#34;:[-75.889167,5.496000]}" id="NCID0E5XBG" xlink:type="simple">5°29.76'N, 75°53.35'W</named-content>
                      </named-content>
                    </td></tr><tr><td rowspan="1" colspan="1">
                      <italic>
                        <tp:taxon-name><tp:taxon-name-part taxon-name-part-type="genus" reg="Pholidobolus">P.</tp:taxon-name-part><tp:taxon-name-part taxon-name-part-type="species" reg="odinsae">odinsae</tp:taxon-name-part></tp:taxon-name>
                      </italic>
                    </td><td rowspan="1" colspan="1">MHUAR12574</td><td rowspan="1" colspan="1">paratype</td><td rowspan="1" colspan="1"/><td rowspan="1" colspan="1">male</td><td rowspan="1" colspan="1">Santa Rita</td><td rowspan="1" colspan="1">2150</td><td rowspan="1" colspan="1">
                      <named-content xmlns:xlink="http://www.w3.org/1999/xlink" content-type="dwc:verbatimCoordinates" xlink:type="simple">
                        <named-content content-type="geo-json" specific-use="{&#34;type&#34;:&#34;Point&#34;,&#34;coordinates&#34;:[-75.952500,5.592000]}" id="NCID0EMZBG" xlink:type="simple">5°35.52'N, 75°57.15'W</named-content>
                      </named-content>
                    </td></tr><tr><td rowspan="1" colspan="1">
                      <italic>
                        <tp:taxon-name><tp:taxon-name-part taxon-name-part-type="genus" reg="Pholidobolus">P.</tp:taxon-name-part><tp:taxon-name-part taxon-name-part-type="species" reg="odinsae">odinsae</tp:taxon-name-part></tp:taxon-name>
                      </italic>
                    </td><td rowspan="1" colspan="1">MHUAR12584</td><td rowspan="1" colspan="1">paratype</td><td rowspan="1" colspan="1"/><td rowspan="1" colspan="1">juvenile</td><td rowspan="1" colspan="1">Quebradona</td><td rowspan="1" colspan="1">2240</td><td rowspan="1" colspan="1">
                      <named-content xmlns:xlink="http://www.w3.org/1999/xlink" content-type="dwc:verbatimCoordinates" xlink:type="simple">
                        <named-content content-type="geo-json" specific-use="{&#34;type&#34;:&#34;Point&#34;,&#34;coordinates&#34;:[-75.722833,5.756333]}" id="NCID0E11BG" xlink:type="simple">5°45.38'N, 75°43.37'W</named-content>
                      </named-content>
                    </td></tr><tr><td rowspan="1" colspan="1">
                      <italic>
                        <tp:taxon-name><tp:taxon-name-part taxon-name-part-type="genus" reg="Pholidobolus">P.</tp:taxon-name-part><tp:taxon-name-part taxon-name-part-type="species" reg="odinsae">odinsae</tp:taxon-name-part></tp:taxon-name>
                      </italic>
                    </td><td rowspan="1" colspan="1">MHUAR12986</td><td rowspan="1" colspan="1">paratype</td><td rowspan="1" colspan="1"/><td rowspan="1" colspan="1">juvenile</td><td rowspan="1" colspan="1">La Isla</td><td rowspan="1" colspan="1">1730</td><td rowspan="1" colspan="1">
                      <named-content xmlns:xlink="http://www.w3.org/1999/xlink" content-type="dwc:verbatimCoordinates" xlink:type="simple">
                        <named-content content-type="geo-json" specific-use="{&#34;type&#34;:&#34;Point&#34;,&#34;coordinates&#34;:[-76.162167,5.858333]}" id="NCID0EI3BG" xlink:type="simple">5°51.50'N, 76°9.73'W</named-content>
                      </named-content>
                    </td></tr><tr><td rowspan="1" colspan="1">
                      <italic>
                        <tp:taxon-name><tp:taxon-name-part taxon-name-part-type="genus" reg="Pholidobolus">P.</tp:taxon-name-part><tp:taxon-name-part taxon-name-part-type="species" reg="odinsae">odinsae</tp:taxon-name-part></tp:taxon-name>
                      </italic>
                    </td><td rowspan="1" colspan="1">MHUAR13883</td><td rowspan="1" colspan="1">paratype</td><td rowspan="1" colspan="1">AA7009</td><td rowspan="1" colspan="1">male</td><td rowspan="1" colspan="1">
                      <abbrev xmlns:xlink="http://www.w3.org/1999/xlink" xlink:title="Mesenia-Paramillo Nature Reserve" id="ABBRID0EN4BG" xlink:type="simple">MPNR</abbrev>
                    </td><td rowspan="1" colspan="1">1920</td><td rowspan="1" colspan="1">
                      <named-content xmlns:xlink="http://www.w3.org/1999/xlink" content-type="dwc:verbatimCoordinates" xlink:type="simple">
                        <named-content content-type="geo-json" specific-use="{&#34;type&#34;:&#34;Point&#34;,&#34;coordinates&#34;:[-75.862500,5.527000]}" id="NCID0E24BG" xlink:type="simple">5°31.62'N, 75°51.75'W</named-content>
                      </named-content>
                    </td></tr><tr><td rowspan="1" colspan="1">
                      <italic>
                        <tp:taxon-name><tp:taxon-name-part taxon-name-part-type="genus" reg="Pholidobolus">P.</tp:taxon-name-part><tp:taxon-name-part taxon-name-part-type="species" reg="odinsae">odinsae</tp:taxon-name-part></tp:taxon-name>
                      </italic>
                    </td><td rowspan="1" colspan="1">MHUAR13884</td><td rowspan="1" colspan="1">paratype</td><td rowspan="1" colspan="1">AA7011</td><td rowspan="1" colspan="1">female</td><td rowspan="1" colspan="1">
                      <abbrev xmlns:xlink="http://www.w3.org/1999/xlink" xlink:title="Mesenia-Paramillo Nature Reserve" id="ABBRID0EA6BG" xlink:type="simple">MPNR</abbrev>
                    </td><td rowspan="1" colspan="1">1920</td><td rowspan="1" colspan="1">
                      <named-content xmlns:xlink="http://www.w3.org/1999/xlink" content-type="dwc:verbatimCoordinates" xlink:type="simple">
                        <named-content content-type="geo-json" specific-use="{&#34;type&#34;:&#34;Point&#34;,&#34;coordinates&#34;:[-75.862500,5.527000]}" id="NCID0EO6BG" xlink:type="simple">5°31.62'N, 75°51.75'W</named-content>
                      </named-content>
                    </td></tr><tr><td rowspan="1" colspan="1">
                      <italic>
                        <tp:taxon-name><tp:taxon-name-part taxon-name-part-type="genus" reg="Pholidobolus">P.</tp:taxon-name-part><tp:taxon-name-part taxon-name-part-type="species" reg="odinsae">odinsae</tp:taxon-name-part></tp:taxon-name>
                      </italic>
                    </td><td rowspan="1" colspan="1">MHUAR13885</td><td rowspan="1" colspan="1">paratype</td><td rowspan="1" colspan="1">AA7012</td><td rowspan="1" colspan="1">female</td><td rowspan="1" colspan="1">
                      <abbrev xmlns:xlink="http://www.w3.org/1999/xlink" xlink:title="Mesenia-Paramillo Nature Reserve" id="ABBRID0EUAAI" xlink:type="simple">MPNR</abbrev>
                    </td><td rowspan="1" colspan="1">1920</td><td rowspan="1" colspan="1">
                      <named-content xmlns:xlink="http://www.w3.org/1999/xlink" content-type="dwc:verbatimCoordinates" xlink:type="simple">
                        <named-content content-type="geo-json" specific-use="{&#34;type&#34;:&#34;Point&#34;,&#34;coordinates&#34;:[-75.862500,5.527000]}" id="NCID0ECBAI" xlink:type="simple">5°31.62'N, 75°51.75'W</named-content>
                      </named-content>
                    </td></tr><tr><td rowspan="1" colspan="1">
                      <italic>
                        <tp:taxon-name><tp:taxon-name-part taxon-name-part-type="genus" reg="Pholidobolus">P.</tp:taxon-name-part><tp:taxon-name-part taxon-name-part-type="species" reg="odinsae">odinsae</tp:taxon-name-part></tp:taxon-name>
                      </italic>
                    </td><td rowspan="1" colspan="1">MHUAR13886</td><td rowspan="1" colspan="1">paratype</td><td rowspan="1" colspan="1">AA7013</td><td rowspan="1" colspan="1">male</td><td rowspan="1" colspan="1">
                      <abbrev xmlns:xlink="http://www.w3.org/1999/xlink" xlink:title="Mesenia-Paramillo Nature Reserve" id="ABBRID0EHCAI" xlink:type="simple">MPNR</abbrev>
                    </td><td rowspan="1" colspan="1">2300</td><td rowspan="1" colspan="1">
                      <named-content xmlns:xlink="http://www.w3.org/1999/xlink" content-type="dwc:verbatimCoordinates" xlink:type="simple">
                        <named-content content-type="geo-json" specific-use="{&#34;type&#34;:&#34;Point&#34;,&#34;coordinates&#34;:[-75.862333,5.518833]}" id="NCID0EVCAI" xlink:type="simple">5°31.13'N, 75°51.74'W</named-content>
                      </named-content>
                    </td></tr><tr><td rowspan="1" colspan="1">
                      <italic>
                        <tp:taxon-name><tp:taxon-name-part taxon-name-part-type="genus" reg="Pholidobolus">P.</tp:taxon-name-part><tp:taxon-name-part taxon-name-part-type="species" reg="odinsae">odinsae</tp:taxon-name-part></tp:taxon-name>
                      </italic>
                    </td><td rowspan="1" colspan="1">MHUAR13887</td><td rowspan="1" colspan="1">paratype</td><td rowspan="1" colspan="1">AA7015</td><td rowspan="1" colspan="1">male</td><td rowspan="1" colspan="1">
                      <abbrev xmlns:xlink="http://www.w3.org/1999/xlink" xlink:title="Mesenia-Paramillo Nature Reserve" id="ABBRID0E1DAI" xlink:type="simple">MPNR</abbrev>
                    </td><td rowspan="1" colspan="1">1920</td><td rowspan="1" colspan="1">
                      <named-content xmlns:xlink="http://www.w3.org/1999/xlink" content-type="dwc:verbatimCoordinates" xlink:type="simple">
                        <named-content content-type="geo-json" specific-use="{&#34;type&#34;:&#34;Point&#34;,&#34;coordinates&#34;:[-75.862500,5.527000]}" id="NCID0EIEAI" xlink:type="simple">5°31.62'N, 75°51.75'W</named-content>
                      </named-content>
                    </td></tr><tr><td rowspan="1" colspan="1">
                      <italic>
                        <tp:taxon-name><tp:taxon-name-part taxon-name-part-type="genus" reg="Pholidobolus">P.</tp:taxon-name-part><tp:taxon-name-part taxon-name-part-type="species" reg="odinsae">odinsae</tp:taxon-name-part></tp:taxon-name>
                      </italic>
                    </td><td rowspan="1" colspan="1">MHUAR13888</td><td rowspan="1" colspan="1">paratype</td><td rowspan="1" colspan="1">AA7016</td><td rowspan="1" colspan="1">female</td><td rowspan="1" colspan="1">
                      <abbrev xmlns:xlink="http://www.w3.org/1999/xlink" xlink:title="Mesenia-Paramillo Nature Reserve" id="ABBRID0ENFAI" xlink:type="simple">MPNR</abbrev>
                    </td><td rowspan="1" colspan="1">2210</td><td rowspan="1" colspan="1">
                      <named-content xmlns:xlink="http://www.w3.org/1999/xlink" content-type="dwc:verbatimCoordinates" xlink:type="simple">
                        <named-content content-type="geo-json" specific-use="{&#34;type&#34;:&#34;Point&#34;,&#34;coordinates&#34;:[-75.890000,5.493667]}" id="NCID0E2FAI" xlink:type="simple">5°29.62'N, 75°53.40'W</named-content>
                      </named-content>
                    </td></tr><tr><td rowspan="1" colspan="1">
                      <italic>
                        <tp:taxon-name><tp:taxon-name-part taxon-name-part-type="genus" reg="Pholidobolus">P.</tp:taxon-name-part><tp:taxon-name-part taxon-name-part-type="species" reg="odinsae">odinsae</tp:taxon-name-part></tp:taxon-name>
                      </italic>
                    </td><td rowspan="1" colspan="1">MHUAR13889</td><td rowspan="1" colspan="1">paratype</td><td rowspan="1" colspan="1">AA7019</td><td rowspan="1" colspan="1">juvenile</td><td rowspan="1" colspan="1">
                      <abbrev xmlns:xlink="http://www.w3.org/1999/xlink" xlink:title="Mesenia-Paramillo Nature Reserve" id="ABBRID0EAHAI" xlink:type="simple">MPNR</abbrev>
                    </td><td rowspan="1" colspan="1">2300</td><td rowspan="1" colspan="1">
                      <named-content xmlns:xlink="http://www.w3.org/1999/xlink" content-type="dwc:verbatimCoordinates" xlink:type="simple">
                        <named-content content-type="geo-json" specific-use="{&#34;type&#34;:&#34;Point&#34;,&#34;coordinates&#34;:[-75.862333,5.518833]}" id="NCID0EOHAI" xlink:type="simple">5°31.13'N, 75°51.74'W</named-content>
                      </named-content>
                    </td></tr><tr><td rowspan="1" colspan="1">
                      <italic>
                        <tp:taxon-name><tp:taxon-name-part taxon-name-part-type="genus" reg="Pholidobolus">P.</tp:taxon-name-part><tp:taxon-name-part taxon-name-part-type="species" reg="odinsae">odinsae</tp:taxon-name-part></tp:taxon-name>
                      </italic>
                    </td><td rowspan="1" colspan="1">MHUAR13898</td><td rowspan="1" colspan="1">paratype</td><td rowspan="1" colspan="1">AA7182</td><td rowspan="1" colspan="1">female</td><td rowspan="1" colspan="1">
                      <abbrev xmlns:xlink="http://www.w3.org/1999/xlink" xlink:title="Mesenia-Paramillo Nature Reserve" id="ABBRID0ETIAI" xlink:type="simple">MPNR</abbrev>
                    </td><td rowspan="1" colspan="1">2310</td><td rowspan="1" colspan="1">
                      <named-content xmlns:xlink="http://www.w3.org/1999/xlink" content-type="dwc:verbatimCoordinates" xlink:type="simple">
                        <named-content content-type="geo-json" specific-use="{&#34;type&#34;:&#34;Point&#34;,&#34;coordinates&#34;:[-75.888833,5.491000]}" id="NCID0EBJAI" xlink:type="simple">5°29.46'N, 75°53.33'W</named-content>
                      </named-content>
                    </td></tr><tr><td rowspan="1" colspan="1">
                      <italic>
                        <tp:taxon-name><tp:taxon-name-part taxon-name-part-type="genus" reg="Pholidobolus">P.</tp:taxon-name-part><tp:taxon-name-part taxon-name-part-type="species" reg="odinsae">odinsae</tp:taxon-name-part></tp:taxon-name>
                      </italic>
                    </td><td rowspan="1" colspan="1">MHUAR13899</td><td rowspan="1" colspan="1">paratype</td><td rowspan="1" colspan="1">AA7183</td><td rowspan="1" colspan="1">female</td><td rowspan="1" colspan="1">
                      <abbrev xmlns:xlink="http://www.w3.org/1999/xlink" xlink:title="Mesenia-Paramillo Nature Reserve" id="ABBRID0EGKAI" xlink:type="simple">MPNR</abbrev>
                    </td><td rowspan="1" colspan="1">2310</td><td rowspan="1" colspan="1">
                      <named-content xmlns:xlink="http://www.w3.org/1999/xlink" content-type="dwc:verbatimCoordinates" xlink:type="simple">
                        <named-content content-type="geo-json" specific-use="{&#34;type&#34;:&#34;Point&#34;,&#34;coordinates&#34;:[-75.888833,5.491000]}" id="NCID0EUKAI" xlink:type="simple">5°29.46'N, 75°53.33'W</named-content>
                      </named-content>
                    </td></tr><tr><td rowspan="1" colspan="1">
                      <italic>
                        <tp:taxon-name><tp:taxon-name-part taxon-name-part-type="genus" reg="Pholidobolus">P.</tp:taxon-name-part><tp:taxon-name-part taxon-name-part-type="species" reg="odinsae">odinsae</tp:taxon-name-part></tp:taxon-name>
                      </italic>
                    </td><td rowspan="1" colspan="1">MHUAR13904</td><td rowspan="1" colspan="1">paratype</td><td rowspan="1" colspan="1">AA7188</td><td rowspan="1" colspan="1">male</td><td rowspan="1" colspan="1">
                      <abbrev xmlns:xlink="http://www.w3.org/1999/xlink" xlink:title="Mesenia-Paramillo Nature Reserve" id="ABBRID0EZLAI" xlink:type="simple">MPNR</abbrev>
                    </td><td rowspan="1" colspan="1">2230</td><td rowspan="1" colspan="1">
                      <named-content xmlns:xlink="http://www.w3.org/1999/xlink" content-type="dwc:verbatimCoordinates" xlink:type="simple">
                        <named-content content-type="geo-json" specific-use="{&#34;type&#34;:&#34;Point&#34;,&#34;coordinates&#34;:[-75.843833,5.516000]}" id="NCID0EHMAI" xlink:type="simple">5°30.96'N, 75°50.63'W</named-content>
                      </named-content>
                    </td></tr></tbody></table></table-wrap><p><bold><italic>Paratypes</italic>.</bold> Fourteen males, six females, and one juvenile. Table <xref ref-type="table" rid="T2">2</xref> shows field codes, localities, elevation, and geographic coordinates. Eighteen specimens were collected in Colombia, Antioquia: municipality of Andes, Mesenia-Paramillo Nature Reserve (<abbrev xmlns:xlink="http://www.w3.org/1999/xlink" xlink:title="Mesenia-Paramillo Nature Reserve" id="ABBRID0EXMAI" xlink:type="simple">MPNR</abbrev>), and one in Colombia, Caldas: municipality of Riosucio, <abbrev xmlns:xlink="http://www.w3.org/1999/xlink" xlink:title="Mesenia-Paramillo Nature Reserve" id="ABBRID0E2MAI" xlink:type="simple">MPNR</abbrev>, years 2018, 2019, and 2020. Collected by Ubiel Rendón, Luis A. Mazariegos, Jorge Jaramillo, and Osman López. The two other specimens from Colombia, Antioquia: Andes, Santa Rita, year 2009. Collected by Cornelio Bota.</p></tp:treatment-sec><tp:treatment-sec sec-type="diagnosis" id="SECID0E6MAI"><title>Diagnosis.</title><p>The species can be diagnosed combining the following characters: (1) two supraocular scales; (2) prefrontal scales absent; (3) 9–17 temporal scales; (4) dorsal scales keeled; (5) 28–32 transverse rows of dorsal scales; (6) 20–22 transverse rows of ventral scales; (7) 26–35 scales around mid-body; (8) 1–2 (usually 1) rows of lateral scales; (9) lateral and medial ventral scales equal in size; (10) 0–5 femoral pores; (11) no sexual dimorphism in number of femoral pores; (12) labial scales pale, often crossed dorsally by a longitudinal white stripe bordered with black; (13) ventral head colouration paler towards the anterior end; (14) cream or white vertebral stripe bordered by two black stripes, originating on the rostral scale, completely covering the dorsal region of the head and the vertebral region of the body, reaching only the anterior portion of the tail, with maximum width of four scales on the body; (15) lateral colour brown, orange towards the shoulders and anterior part of the tail, with some ocelli, usually less than seven between limbs insertions, each white in centre and surrounded by black scales, with a longitudinal white line in the head, pale and discontinuous towards the body; (16) venter pink to pale orange, with few black markings in females; vivid orange with much more and much larger black markings in adult males; (17) subcylindrical and bilobed hemipenial body with 6–8 and 7–9 rows of spinulated flounces in the lateral columns of the sulcate and asulcate sides, respectively; (18) lateral columns of spinulated flounces connecting in the proximal region of the asulcate side.</p></tp:treatment-sec><tp:treatment-sec sec-type="comparisons" id="SECID0EENAI"><title>Comparisons.</title><p><italic><tp:taxon-name><tp:taxon-name-part taxon-name-part-type="genus" reg="Pholidobolus">Pholidobolus</tp:taxon-name-part><tp:taxon-name-part taxon-name-part-type="species" reg="vertebralis">vertebralis</tp:taxon-name-part></tp:taxon-name></italic> differs from <italic><tp:taxon-name><tp:taxon-name-part taxon-name-part-type="genus" reg="Pholidobolus">P.</tp:taxon-name-part><tp:taxon-name-part taxon-name-part-type="species" reg="argosi">argosi</tp:taxon-name-part></tp:taxon-name></italic> sp. nov. (character states in parenthesis) in having the lateral ventral scales smaller than the medial ventrals (lateral and medial ventral scales equal in size). The other species from the north-western and central Colombian Andes (Fig. <xref ref-type="fig" rid="F7">7</xref>) differ from <italic><tp:taxon-name><tp:taxon-name-part taxon-name-part-type="genus" reg="Pholidobolus">P.</tp:taxon-name-part><tp:taxon-name-part taxon-name-part-type="species" reg="argosi">argosi</tp:taxon-name-part></tp:taxon-name></italic> sp. nov. in having prefrontal scales (absent), and 3–4 supraocular scales (2). In addition, males in <italic><tp:taxon-name><tp:taxon-name-part taxon-name-part-type="genus" reg="Pholidobolus">P.</tp:taxon-name-part><tp:taxon-name-part taxon-name-part-type="species" reg="paramuno">paramuno</tp:taxon-name-part></tp:taxon-name></italic> are ventrally reddish brown and in <italic><tp:taxon-name><tp:taxon-name-part taxon-name-part-type="genus" reg="Pholidobolus">P.</tp:taxon-name-part><tp:taxon-name-part taxon-name-part-type="species" reg="odinsae">odinsae</tp:taxon-name-part></tp:taxon-name></italic> sp. nov. are black to grey (pink to pale orange). Lastly, males of <italic><tp:taxon-name><tp:taxon-name-part taxon-name-part-type="genus" reg="Pholidobolus">P.</tp:taxon-name-part><tp:taxon-name-part taxon-name-part-type="species" reg="celsiae">celsiae</tp:taxon-name-part></tp:taxon-name></italic> sp. nov. are larger in size (Table <xref ref-type="table" rid="T3">3</xref>), between 60.7–68.6 mm of snout–vent length (42.6–57.9 mm).</p><table-wrap id="T3" position="float" orientation="portrait"><label>Table 3.</label><caption><p>Meristic and morphometric traits. Summary of meristic and morphometric (in mm) traits in adult lizards of the four clades of <italic><tp:taxon-name><tp:taxon-name-part taxon-name-part-type="genus" reg="Pholidobolus">Pholidobolus</tp:taxon-name-part></tp:taxon-name></italic> studied here. Mean ± sd (min – max).</p></caption><table id="TID0EU3AI" rules="all"><tbody><tr><th rowspan="1" colspan="1">Trait</th><th rowspan="1" colspan="1"><italic><tp:taxon-name><tp:taxon-name-part taxon-name-part-type="genus" reg="Pholidobolus">P.</tp:taxon-name-part><tp:taxon-name-part taxon-name-part-type="species" reg="argosi">argosi</tp:taxon-name-part></tp:taxon-name></italic> sp. nov. (<italic>n</italic> = 21)</th><th rowspan="1" colspan="1"><italic><tp:taxon-name><tp:taxon-name-part taxon-name-part-type="genus" reg="Pholidobolus">P.</tp:taxon-name-part><tp:taxon-name-part taxon-name-part-type="species" reg="celsiae">celsiae</tp:taxon-name-part></tp:taxon-name></italic> sp. nov. (<italic>n</italic> = 11)</th><th rowspan="1" colspan="1"><italic><tp:taxon-name><tp:taxon-name-part taxon-name-part-type="genus" reg="Pholidobolus">P.</tp:taxon-name-part><tp:taxon-name-part taxon-name-part-type="species" reg="marianus">marianus</tp:taxon-name-part></tp:taxon-name></italic> comb. nov. (<italic>n</italic> = 24)</th><th rowspan="1" colspan="1"><italic><tp:taxon-name><tp:taxon-name-part taxon-name-part-type="genus" reg="Pholidobolus">P.</tp:taxon-name-part><tp:taxon-name-part taxon-name-part-type="species" reg="odinsae">odinsae</tp:taxon-name-part></tp:taxon-name></italic> sp. nov. (<italic>n</italic> = 35)</th></tr><tr><td rowspan="1" colspan="1">Prefrontals</td><td rowspan="1" colspan="1">0 ± 0 (0–0)</td><td rowspan="1" colspan="1">2.0 ± 0.0 (2–2)</td><td rowspan="1" colspan="1">2.0 ± 0.0 (2–2)</td><td rowspan="1" colspan="1">2.0 ± 0.0 (2–2)</td></tr><tr><td rowspan="1" colspan="1">Supraoculars</td><td rowspan="1" colspan="1">2.0 ± 0.0 (2–2)</td><td rowspan="1" colspan="1">3.0 ± 0.0 (3–3)</td><td rowspan="1" colspan="1">3.4 ± 0.5 (3–4)</td><td rowspan="1" colspan="1">3.0 ± 0.2 (3–4)</td></tr><tr><td rowspan="1" colspan="1">Superciliaries</td><td rowspan="1" colspan="1">3.9 ± 0.4 (3–5)</td><td rowspan="1" colspan="1">3.9 ± 0.3 (3–4)</td><td rowspan="1" colspan="1">3.7 ± 0.6 (3–5)</td><td rowspan="1" colspan="1">4.0 ± 0.2 (3–5)</td></tr><tr><td rowspan="1" colspan="1">Lower palpebrals</td><td rowspan="1" colspan="1">3.9 ± 0.7 (2–5)</td><td rowspan="1" colspan="1">4.4 ± 0.7 (3–5)</td><td rowspan="1" colspan="1">5.4 ± 1.1 (4–7)</td><td rowspan="1" colspan="1">3.9 ± 0.8 (2–5)</td></tr><tr><td rowspan="1" colspan="1">Suboculars</td><td rowspan="1" colspan="1">4.1 ± 0.6 (3–5)</td><td rowspan="1" colspan="1">4.9 ± 0.9 (4–6)</td><td rowspan="1" colspan="1">3.9 ± 0.8 (3–6)</td><td rowspan="1" colspan="1">5.2 ± 1.1 (3–7)</td></tr><tr><td rowspan="1" colspan="1">Postoculars</td><td rowspan="1" colspan="1">2.0 ± 0.0 (2–2)</td><td rowspan="1" colspan="1">2.1 ± 0.3 (2–3)</td><td rowspan="1" colspan="1">2.9 ± 0.6 (2–4)</td><td rowspan="1" colspan="1">2.2 ± 0.5 (2–4)</td></tr><tr><td rowspan="1" colspan="1">Temporal</td><td rowspan="1" colspan="1">12.5 ± 1.8 (9–17)</td><td rowspan="1" colspan="1">21.8 ± 4.8 (14–28)</td><td rowspan="1" colspan="1">13.8 ± 2.7 (10–19)</td><td rowspan="1" colspan="1">19.9 ± 3.3 (11–26)</td></tr><tr><td rowspan="1" colspan="1">Supralabials</td><td rowspan="1" colspan="1">6.9 ± 0.4 (6–8)</td><td rowspan="1" colspan="1">7.2 ± 0.4 (7–8)</td><td rowspan="1" colspan="1">6.9 ± 0.5 (6–8)</td><td rowspan="1" colspan="1">7.1 ± 0.4 (7–8)</td></tr><tr><td rowspan="1" colspan="1">Infralabials</td><td rowspan="1" colspan="1">5.6 ± 0.6 (5–7)</td><td rowspan="1" colspan="1">4.6 ± 0.7 (4–6)</td><td rowspan="1" colspan="1">4.9 ± 0.7 (3–6)</td><td rowspan="1" colspan="1">4.8 ± 0.7 (4–6)</td></tr><tr><td rowspan="1" colspan="1">Pregulars</td><td rowspan="1" colspan="1">2.1 ± 0.2 (2–3)</td><td rowspan="1" colspan="1">2.4 ± 0.5 (2–3)</td><td rowspan="1" colspan="1">3.8 ± 0.9 (2–6)</td><td rowspan="1" colspan="1">2.3 ± 0.6 (2–4)</td></tr><tr><td rowspan="1" colspan="1">Gulars</td><td rowspan="1" colspan="1">7.1 ± 0.4 (6–8)</td><td rowspan="1" colspan="1">7.6 ± 0.5 (7–8)</td><td rowspan="1" colspan="1">7.9 ± 1.3 (4–10)</td><td rowspan="1" colspan="1">8.1 ± 0.6 (7–9)</td></tr><tr><td rowspan="1" colspan="1">Collar scales</td><td rowspan="1" colspan="1">10.3 ± 1.5 (7–13)</td><td rowspan="1" colspan="1">11.2 ± 1.6 (9–14)</td><td rowspan="1" colspan="1">10.3 ± 1.7 (6–13)</td><td rowspan="1" colspan="1">10.9 ± 2.0 (6–17)</td></tr><tr><td rowspan="1" colspan="1">Dorsal transverse</td><td rowspan="1" colspan="1">30.1 ± 1.0 (28–32)</td><td rowspan="1" colspan="1">29.5 ± 0.9 (28–31)</td><td rowspan="1" colspan="1">30.3 ± 1.2 (28–32)</td><td rowspan="1" colspan="1">29.9 ± 1.0 (28–32)</td></tr><tr><td rowspan="1" colspan="1">Dorsal longitudinal</td><td rowspan="1" colspan="1">18.8 ± 1.2 (17–21)</td><td rowspan="1" colspan="1">24.9 ± 1.0 (23–26)</td><td rowspan="1" colspan="1">22.3 ± 1.9 (19–26)</td><td rowspan="1" colspan="1">22.5 ± 2.0 (20–26)</td></tr><tr><td rowspan="1" colspan="1">Around mid-body</td><td rowspan="1" colspan="1">31.3 ± 2.3 (26–35)</td><td rowspan="1" colspan="1">39.6 ± 1.5 (37–43)</td><td rowspan="1" colspan="1">35.9 ± 2.6 (30–42)</td><td rowspan="1" colspan="1">38.4 ± 3.4 (31–45)</td></tr><tr><td rowspan="1" colspan="1">Transversal ventral</td><td rowspan="1" colspan="1">21.1 ± 0.7 (20–22)</td><td rowspan="1" colspan="1">19.6 ± 1.0 (18–21)</td><td rowspan="1" colspan="1">21.2 ± 1.2 (19–24)</td><td rowspan="1" colspan="1">19.8 ± 1.2 (17–23)</td></tr><tr><td rowspan="1" colspan="1">Head width</td><td rowspan="1" colspan="1">8.70 ± 1.20 (6.6–11.3)</td><td rowspan="1" colspan="1">11.89 ± 1.20 (7.4–14.6)</td><td rowspan="1" colspan="1">7.53 ± 0.98 (5.9–9.7)</td><td rowspan="1" colspan="1">8.02 ± 1.02 (6.0–10.0)</td></tr><tr><td rowspan="1" colspan="1">Head length</td><td rowspan="1" colspan="1">11.77 ± 1.79 (9.1–15.0)</td><td rowspan="1" colspan="1">15.05 ± 2.46 (10.4–17.9)</td><td rowspan="1" colspan="1">10.66 ± 1.56 (7.6–14.5)</td><td rowspan="1" colspan="1">11.24 ± 1.39 (8.6–15.0)</td></tr><tr><td rowspan="1" colspan="1">Head height</td><td rowspan="1" colspan="1">6.13 ± 0.87 (5.0–7.7)</td><td rowspan="1" colspan="1">8.44 ± 1.51 (5.2–9.7)</td><td rowspan="1" colspan="1">5.32 ± 0.71 (3.9–7.1)</td><td rowspan="1" colspan="1">5.41 ± 0.63 (4.2–6.7)</td></tr><tr><td rowspan="1" colspan="1">Jaw length</td><td rowspan="1" colspan="1">9.51 ± 1.42 (7.2–13.2)</td><td rowspan="1" colspan="1">12.77 ± 1.56 (9.4–14.5)</td><td rowspan="1" colspan="1">10.15 ± 1.88 (7.1–14.1)</td><td rowspan="1" colspan="1">9.67 ± 1.50 (7.4–13.2)</td></tr><tr><td rowspan="1" colspan="1">Longest finger</td><td rowspan="1" colspan="1">5.25 ± 0.58 (4.1–6.4)</td><td rowspan="1" colspan="1">5.80 ± 0.79 (4.7–6.8)</td><td rowspan="1" colspan="1">4.75 ± 0.47 (4.0–5.6)</td><td rowspan="1" colspan="1">4.72 ± 0.63 (3.9–6.3)</td></tr><tr><td rowspan="1" colspan="1">Pelvis width</td><td rowspan="1" colspan="1">6.57 ± 0.70 (4.8–7.6)</td><td rowspan="1" colspan="1">8.60 ± 1.01 (6.2–9.6)</td><td rowspan="1" colspan="1">6.57 ± 0.91 (4.2–7.9)</td><td rowspan="1" colspan="1">6.67 ± 0.97 (4.9–8.9)</td></tr><tr><td rowspan="1" colspan="1">Longest toe</td><td rowspan="1" colspan="1">8.13 ± 0.77 (6.8–10.2)</td><td rowspan="1" colspan="1">9.42 ± 0.90 (7.4–10.2)</td><td rowspan="1" colspan="1">7.19 ± 0.65 (5.7–8.2)</td><td rowspan="1" colspan="1">7.19 ± 1.06 (5.3–10.8)</td></tr><tr><td rowspan="1" colspan="1">Tail width</td><td rowspan="1" colspan="1">5.50 ± 0.59 (4.3–6.6)</td><td rowspan="1" colspan="1">7.61 ± 1.42 (5.1–9.5)</td><td rowspan="1" colspan="1">4.97 ± 0.60 (4.1–6.1)</td><td rowspan="1" colspan="1">5.69 ± 0.97 (3.9–8.1)</td></tr><tr><td rowspan="1" colspan="1">Snout-vent length</td><td rowspan="1" colspan="1">50.85 ± 4.23 (42.6–57.9)</td><td rowspan="1" colspan="1">62.38 ± 7.19 (45.0–68.6)</td><td rowspan="1" colspan="1">46.97 ± 4.81 (35.6–55.8)</td><td rowspan="1" colspan="1">48.36 ± 5.71 (35.4–60.3)</td></tr></tbody></table></table-wrap></tp:treatment-sec><tp:treatment-sec sec-type="description" id="SECID0EA6AI"><title>Description of the holotype.</title><p>Adult male; snout-vent length 57.5 mm; tail length 111.0 mm; other body measurements can be found in Table <xref ref-type="table" rid="T4">4</xref>. Head scales smooth, juxtaposed, glossy, with small pits organised mainly around their margins. Rostral single, hexagonal, wider than high, dorsally in broad contact with the internasal and laterally in contact with the first supralabial and the nasal. Frontonasal single, wider than long, hexagonal, in contact with the nasal, loreal and the frontal one. Prefrontal scales absent. Frontal single, pentagonal, longer than wide, wider anteriorly, in contact with the frontonasal. Frontoparietals two, pentagonal, longer than wide, narrower anteriorly, contacting the first two supraoculars laterally, and the parietal and interparietals posteriorly. Supraoculars two, wider than longer and increasing in size antero-posteriorly, contacting the superciliaries laterally and the parietal and postocular posteriorly. Interparietal single, hexagonal, longer than wide, narrower than the parietals and contacting laterally the parietals and posteriorly the postparietals. Parietals two, pentagonal, wider than long, slightly shorter and wider than the interparietal, contacting the temporals laterally and the postparietals posteriorly. Postparietals in two rows, two in the anterior row and four in the posterior row. Nasal single, rhomboidal, wider than high, contacting the first and second supralabials, the loreal and frenocular. Loreal single, quadrangular, over the frenocular, in contact with first superciliary dorsally. Frenocular single, triangular, in contact with the first infraocular and the second and third supralabials. Superciliaries three, the anteriormost noticeable larger than the others, contacting the uppermost preocular. Suboculars four contacting supralabials three to five. Postoculars two, the dorsal one larger than the ventral one. Temporals 13, contacting supralabials five to seven. Supralabials seven and infralabials six. Mental single, pentagonal, wider than long, contacting the first infralabial and postmental. Postmental single, pentagonal, contacting the first three infralabials and the anterior genials. Genials in three pairs, the anterior one quadrangular, the posteriors pairs pentagonals and larger than the anterior one, contacting infralabials three, three and four, and five respectively. Pregulars two. Gular scales seven, wider than long, in two longitudinal rows; collar scales ten, decreasing in size laterally. Dorsal scales longer than wide, hexagonal, keeled, imbricate, arranged in 31 transverse rows. Longitudinal rows of dorsal scales 17, the first two rows in each side weakly keeled and rounded. Lateral row scales at mid-body one, smooth, at least half the size of adjacent scales. Scales around mid-body 31. Longitudinal rows of ventrals eight, quadrangular. Transverse rows of ventrals 18. Cloacal plates in two rows of two scales each, the anterior one quadrangular, the posterior row rounded, larger than the anterior one. Tail scales arranged in 80 rings, hexagonal and keeled dorsally, quadrangular and smooth ventrally.</p><table-wrap id="T4" position="float" orientation="portrait"><label>Table 4.</label><caption><p>Holotypes. Sex, body measurements (in mm), and voucher identity of the holotypes of the new lizard species describe herein.</p></caption><table id="TID0EARBI" rules="all"><tbody><tr><th rowspan="1" colspan="1">Trait</th><th rowspan="1" colspan="1"><italic><tp:taxon-name><tp:taxon-name-part taxon-name-part-type="genus" reg="Pholidobolus">P.</tp:taxon-name-part><tp:taxon-name-part taxon-name-part-type="species" reg="argosi">argosi</tp:taxon-name-part></tp:taxon-name></italic> sp. nov.</th><th rowspan="1" colspan="1"><italic><tp:taxon-name><tp:taxon-name-part taxon-name-part-type="genus" reg="Pholidobolus">P.</tp:taxon-name-part><tp:taxon-name-part taxon-name-part-type="species" reg="celsiae">celsiae</tp:taxon-name-part></tp:taxon-name></italic> sp. nov.</th><th rowspan="1" colspan="1"><italic><tp:taxon-name><tp:taxon-name-part taxon-name-part-type="genus" reg="Pholidobolus">P.</tp:taxon-name-part><tp:taxon-name-part taxon-name-part-type="species" reg="odinsae">odinsae</tp:taxon-name-part></tp:taxon-name></italic> sp. nov.</th></tr><tr><td rowspan="1" colspan="1">Sex</td><td rowspan="1" colspan="1">male</td><td rowspan="1" colspan="1">male</td><td rowspan="1" colspan="1">male</td></tr><tr><td rowspan="1" colspan="1">Snout-vent length</td><td rowspan="1" colspan="1">57.5</td><td rowspan="1" colspan="1">68.2</td><td rowspan="1" colspan="1">54.2</td></tr><tr><td rowspan="1" colspan="1">Head length</td><td rowspan="1" colspan="1">14.9</td><td rowspan="1" colspan="1">16.6</td><td rowspan="1" colspan="1">11.2</td></tr><tr><td rowspan="1" colspan="1">Head width</td><td rowspan="1" colspan="1">11.3</td><td rowspan="1" colspan="1">14.6</td><td rowspan="1" colspan="1">8.8</td></tr><tr><td rowspan="1" colspan="1">Head height</td><td rowspan="1" colspan="1">7.6</td><td rowspan="1" colspan="1">9.7</td><td rowspan="1" colspan="1">6.3</td></tr><tr><td rowspan="1" colspan="1">Jaw length</td><td rowspan="1" colspan="1">10.5</td><td rowspan="1" colspan="1">12.8</td><td rowspan="1" colspan="1">10.9</td></tr><tr><td rowspan="1" colspan="1">Length of the longest finger</td><td rowspan="1" colspan="1">6.4</td><td rowspan="1" colspan="1">6.1</td><td rowspan="1" colspan="1">4.9</td></tr><tr><td rowspan="1" colspan="1">Length of the longest toe</td><td rowspan="1" colspan="1">8.8</td><td rowspan="1" colspan="1">10.0</td><td rowspan="1" colspan="1">7.4</td></tr><tr><td rowspan="1" colspan="1">Pelvis width</td><td rowspan="1" colspan="1">7.6</td><td rowspan="1" colspan="1">9.6</td><td rowspan="1" colspan="1">6.3</td></tr><tr><td rowspan="1" colspan="1">Tail length</td><td rowspan="1" colspan="1">111.0</td><td rowspan="1" colspan="1">79.0</td><td rowspan="1" colspan="1">50.0</td></tr><tr><td rowspan="1" colspan="1">Tail width</td><td rowspan="1" colspan="1">6.4</td><td rowspan="1" colspan="1">9.5</td><td rowspan="1" colspan="1">5.0</td></tr></tbody></table></table-wrap><p>Limbs pentadactyl with clawed fingers. Dorsal brachial and antebrachial scales lanceolate to polygonal, longer than wide, imbricate and smooth. Ventral brachial and antebrachial scales lanceolate to polygonal, almost as long as wide, juxtaposed, much smaller than the dorsal ones. Dorsal hand scales hexagonal, wider but shorter than the dorsal antebrachial scales. Finger length formula IV &gt; III &gt; II &gt; V &gt; I. Supradigital scales quadrangular, imbricate and wider than long. Palmar scales polygonal, juxtaposed, and small. Subdigital lamellae domelike with a quadrangular base, and often divided longitudinally, with six on finger I, 10 on II, 12 on III, 15 on IV, and 10 on V. Thigh scales on the dorsal, anterior and ventral surfaces lanceolate to rhomboidal, longer than wide, those in the dorsal surface smooth and the others smooth and imbricate. Thigh scales on the posterior surface of the legs rounded, smooth, juxtaposed and much smaller than those of the anterior and dorsal surfaces. Five femoral pores per leg; preanal pores absent. Anterior and ventral crus scales polygonal and smooth. Lateral and posterior crus scales rounded, small and subimbricate. Toe length formula IV &gt; III &gt; V &gt; II &gt; I. Supradigital scales quadrangular, imbricate and longer than wide. Plantar scales polygonal, juxtaposed and small. Subdigital lamellae domelike with a quadrangular base, and often divided longitudinally, with six on Toe I, 10 on II, 16 on III, 20 on IV, and 11 on V.</p></tp:treatment-sec><tp:treatment-sec sec-type="Colouration" id="SECID0EXFBI"><title>Colouration.</title><p>In life, dorsally brown, bisected by a mid-dorsal (i.e. vertebral) cream, pale brown, or white stripe, extending from the head to the base of the tail; vertebral stripe bordered with darker, usually black, stripes; on the head, the pale stripe extends from the first supralabial to the shoulder dorsally reaching the rostral scale, and laterally bordering the supraocular and parietal scales; sides of neck, flanks, and limbs predominantly brown, usually with less than ten white ocelli, bordered by a black stripe; white or cream lateral line from the supralabials to the shoulder; cream and interrupted lateral stripe, running between the insertions of fore and hind limbs, not extending towards the tail; scattered red scales, more common and grouped above the shoulder and along the lateral surface of the tail; throat pink to cream; chest, belly and base of the tail pink to pale orange, often with black blotches, apparently more common in adult males (Figs <xref ref-type="fig" rid="F1">1</xref>, <xref ref-type="fig" rid="F3">3</xref>, <xref ref-type="fig" rid="F6">6</xref>). In preservative, brown surfaces become paler, the dorsal and lateral stripes become white, and the red surfaces on the flanks, chest, belly and tail fade to white or very pale pink.</p></tp:treatment-sec><tp:treatment-sec sec-type="etymology" id="SECID0EJGBI"><title>Etymology.</title><p>The species epithet is dedicated to the Grupo Argos Foundation, for their commitment to sustainable development, and their voluntary actions directed to education and environmental restoration. Through its program “Sembrando Futuro”, they promote the conservation and recovery of water resources, depleted gallery forests, mangroves, and the habitat of the spectacled bear, an umbrella species for the conservation of entire Andean ecosystems.</p></tp:treatment-sec><tp:treatment-sec sec-type="distribution" id="SECID0EOGBI"><title>Distribution, ecology, and conservation.</title><p>The species is currently known from the hilltops of the western Andes, near the municipalities of Andes and Caramanta, within the department of Antioquia. Most specimens were seen amongst the leaf litter of elfin forests; some were collected on secondary forests at the edge of cloud forests. The observed specimens appeared clearly heliothermic: within minutes after the sun appeared, they came out of the leaf litter, remained exposed, and extended their ribs increasing the dorsal surface available for sunlight capture. Under sunny conditions, several individuals could be seen at once in at least two of the spots from where the species is known. Its distribution seems thus to be very patchy, known presently from fewer than five locations and in any case less than 500 km<sup>2</sup> (Fig. <xref ref-type="fig" rid="F7">7</xref>). The cloud and elfin forests are severely fragmented in the area, and remain mainly as small patches on hilltops, which are preserved to protect water sources for crops downhill. Therefore, until new information is collected, we suggest listing the new species as Endangered EN B1ab(iii), B2ac(iii), under the IUCN criteria (<xref ref-type="bibr" rid="B13">IUCN 2012</xref>). Many individuals showed signs of a regenerated tail.</p></tp:treatment-sec><tp:treatment-sec><!--Section generated to contain objects referenced in tp:taxon-treatment.--><fig id="F1" position="float" orientation="portrait"><object-id xmlns:xlink="http://www.w3.org/1999/xlink" content-type="doi" xlink:type="simple">10.3897/zookeys.1141.94774.figure1</object-id><object-id xmlns:xlink="http://www.w3.org/1999/xlink" content-type="arpha" xlink:type="simple">E3007B50-97EC-52CA-9F16-934C8C664AF7</object-id><label>Figure 1.</label><caption><p>Molecular phylogenetic hypothesis. Recovered relationship between species of the leaf-litter lizards in the genus <italic><tp:taxon-name><tp:taxon-name-part taxon-name-part-type="genus" reg="Pholidobolus">Pholidobolus</tp:taxon-name-part></tp:taxon-name></italic>, including <italic><tp:taxon-name><tp:taxon-name-part taxon-name-part-type="genus" reg="Pholidobolus">P.</tp:taxon-name-part><tp:taxon-name-part taxon-name-part-type="species" reg="vertebralis">vertebralis</tp:taxon-name-part></tp:taxon-name></italic> near its type locality in Ecuador. The three recovered clades from the Colombian Western Andes are outlined in blue (clade A), orange (clade B) and yellow (clade D). A fourth clade of the Colombian Central Andes is outlined in green (clade C). Green dots indicate nodal support of at least 95%. See Methods for further details on the phylogenetic analysis and Suppl. material <xref ref-type="supplementary-material" rid="S2">2</xref> for the detailed tree with individuals as terminal nodes.</p></caption><graphic xmlns:xlink="http://www.w3.org/1999/xlink" xlink:href="zookeys-1141-119_article-94774__-g001.jpg" position="float" orientation="portrait" xlink:type="simple" id="oo_797356.jpg"><uri content-type="original_file" xlink:type="simple">https://binary.pensoft.net/fig/797356</uri></graphic></fig><supplementary-material xmlns:xlink="http://www.w3.org/1999/xlink" id="S2" position="float" orientation="portrait" xlink:type="simple"><object-id content-type="doi" xlink:type="simple">10.3897/zookeys.1141.94774.suppl2</object-id><object-id content-type="zenodo_dep_id" xlink:type="simple">7556509</object-id><object-id content-type="arpha" xlink:type="simple">68307752-7BA0-5231-AF3A-40A3BBA514C6</object-id><label>Supplementary material 2</label><caption><p>Detailed phylogenetic tree</p></caption><statement content-type="dataType"><label>Data type</label><p>phylogenetic</p></statement><statement content-type="notes"><label>Explanation note</label><p>Phylogenetic hypothesis on the relationships between studied lizards. Each terminal represents an included individual.</p></statement><media xlink:href="zookeys-1141-119_article-94774__-s002.contree" mimetype="unknown" mime-subtype="unknown" position="float" orientation="portrait" xlink:type="simple" id="oo_797364.contree"><uri content-type="original_file" xlink:type="simple">https://binary.pensoft.net/file/797364</uri></media><permissions><license xlink:type="simple"><license-p>This dataset is made available under the Open Database License (http://opendatacommons.org/licenses/odbl/1.0/). The Open Database License (ODbL) is a license agreement intended to allow users to freely share, modify, and use this Dataset while maintaining this same freedom for others, provided that the original source and author(s) are credited.</license-p></license></permissions><attrib specific-use="authors">Adolfo Amézquita, Luis A. Mazariegos-H, Santiago Cañaveral, Catalina Orejuela, Leidy Alejandra Barragán-Contreras, Juan M. Daza</attrib></supplementary-material><fig id="F3" position="float" orientation="portrait"><object-id xmlns:xlink="http://www.w3.org/1999/xlink" content-type="doi" xlink:type="simple">10.3897/zookeys.1141.94774.figure3</object-id><object-id xmlns:xlink="http://www.w3.org/1999/xlink" content-type="arpha" xlink:type="simple">D2268C41-F955-512B-AA1F-AD94CB7CEA73</object-id><label>Figure 3.</label><caption><p>Key morphological features of the three new species on the holotypes. External morphological traits allowing unambiguous diagnosis of the three north-western Colombian clades of <italic><tp:taxon-name><tp:taxon-name-part taxon-name-part-type="genus" reg="Pholidobolus">Pholidobolus</tp:taxon-name-part></tp:taxon-name></italic> lizards recovered in our phylogenetic analysis. <italic><tp:taxon-name><tp:taxon-name-part taxon-name-part-type="genus" reg="Pholidobolus">Pholidobolus</tp:taxon-name-part><tp:taxon-name-part taxon-name-part-type="species" reg="argosi">argosi</tp:taxon-name-part></tp:taxon-name></italic> sp. nov. lacks one supraocular (numbered) and the prefrontal (filled in red) scales, both of which are present in the other two species. Males of <italic><tp:taxon-name><tp:taxon-name-part taxon-name-part-type="genus" reg="Pholidobolus">P.</tp:taxon-name-part><tp:taxon-name-part taxon-name-part-type="species" reg="odinsae">odinsae</tp:taxon-name-part></tp:taxon-name></italic> sp. nov. exhibit predominantly black and dark grey ventral colouration, which is red with black markings in males of the two other species, as further shown by the image segmentation analyses: the stacked areas denote the proportion of pixels with each summarised hue. Lastly, <italic><tp:taxon-name><tp:taxon-name-part taxon-name-part-type="genus" reg="Pholidobolus">P.</tp:taxon-name-part><tp:taxon-name-part taxon-name-part-type="species" reg="celsiae">celsiae</tp:taxon-name-part></tp:taxon-name></italic> sp. nov. reaches larger adult body size than the other two species, as evidenced by blue (clade A in Fig. <xref ref-type="fig" rid="F1">1</xref>), orange (B), and yellow (D) bars, which denote range of variation, and the black points, that represent the actual body size of the shown holotypes.</p></caption><graphic xmlns:xlink="http://www.w3.org/1999/xlink" xlink:href="zookeys-1141-119_article-94774__-g003.jpg" position="float" orientation="portrait" xlink:type="simple" id="oo_797358.jpg"><uri content-type="original_file" xlink:type="simple">https://binary.pensoft.net/fig/797358</uri></graphic></fig><fig id="F6" position="float" orientation="portrait"><object-id xmlns:xlink="http://www.w3.org/1999/xlink" content-type="doi" xlink:type="simple">10.3897/zookeys.1141.94774.figure6</object-id><object-id xmlns:xlink="http://www.w3.org/1999/xlink" content-type="arpha" xlink:type="simple">9791F7F4-EC8B-554D-BBE9-97844F592C7E</object-id><label>Figure 6.</label><caption><p>Variation in lizard ventral colouration. Among-species, among-sexes, and among-individuals variation in ventral colouration of three lizard species in the genus <italic><tp:taxon-name><tp:taxon-name-part taxon-name-part-type="genus" reg="Pholidobolus">Pholidobolus</tp:taxon-name-part></tp:taxon-name></italic>. Pictures were taken immediately after euthanisation to reflect colour in life. To depict eventual covariation with body size, individuals are sorted from the smallest (extremes) to the largest (middle) one.</p></caption><graphic xmlns:xlink="http://www.w3.org/1999/xlink" xlink:href="zookeys-1141-119_article-94774__-g006.jpg" position="float" orientation="portrait" xlink:type="simple" id="oo_797361.jpg"><uri content-type="original_file" xlink:type="simple">https://binary.pensoft.net/fig/797361</uri></graphic></fig><fig id="F7" position="float" orientation="portrait"><object-id xmlns:xlink="http://www.w3.org/1999/xlink" content-type="doi" xlink:type="simple">10.3897/zookeys.1141.94774.figure7</object-id><object-id xmlns:xlink="http://www.w3.org/1999/xlink" content-type="arpha" xlink:type="simple">E15FD787-6DC8-55E7-8D27-FEB342B5BB31</object-id><label>Figure 7.</label><caption><p>Geographic and altitudinal distribution. Geographic (<bold>A</bold>) and altitudinal (<bold>B</bold>) distribution of five species of <italic><tp:taxon-name><tp:taxon-name-part taxon-name-part-type="genus" reg="Pholidobolus">Pholidobolus</tp:taxon-name-part></tp:taxon-name></italic> lizards across the north of the Western and Central Colombian Andes. The cladogram summarises the recovered phylogenetic relationship among them (Fig. <xref ref-type="fig" rid="F1">1</xref>). Each dot represents an individual deposited in the MHUA-R collection at the Universidad de Antioquia.</p></caption><graphic xmlns:xlink="http://www.w3.org/1999/xlink" xlink:href="zookeys-1141-119_article-94774__-g007.jpg" position="float" orientation="portrait" xlink:type="simple" id="oo_797362.jpg"><uri content-type="original_file" xlink:type="simple">https://binary.pensoft.net/fig/797362</uri></graphic></fig></tp:treatment-sec><ref-list><ref id="B13"><mixed-citation xmlns:xlink="http://www.w3.org/1999/xlink" xlink:type="simple">IUCN (<year>2012</year>) IUCN Red List Categories and Criteria: Version 3.1. (2<sup>nd</sup> edn.). IUCN, Gland\Cambridge.</mixed-citation></ref></ref-list></tp:taxon-treatment>
