# Supplementary material for: ﻿Species richness under a vertebral stripe: integrative taxonomy uncovers three additional species of Pholidobolus lizards (Sauria, Squamata, Gymnophthalmidae) from the north-western Colombian Andes
Source: Zookeys. 2023 Jan 19;1141:119–48. doi: 10.3897/zookeys.1141.94774 (PMC10208605; doi:10.3897/zookeys.1141.94774)
Supplement: Supplementary material 2 — Detailed phylogenetic tree [file zookeys-1141-119_article-94774__-s002.contree]

(Anadia_rhombifera_QCAZ11862:0.2166573737,((((Macropholidus_annectens_CORBIDI10493:0.0000021756,Macropholidus_annectens_CORBIDI10496:0.0000022816)100:0.0010467927,Macropholidus_annectens_QCAZ11120:0.0000022816)100:0.0684525491,((Macropholidus_huancabambae_CORBIDI10492:0.0000022816,Macropholidus_huancabambae_CORBIDI10496:0.0005840501)100:0.0182853060,Macropholidus_labiopunctatus_CORBIDI12932:0.0537888853)99:0.0287940282)98:0.0139555159,Macropholidus_ruthveni_CORBIDI4281:0.0593711839)98:0.0190085792,(((((((Pholidobolus_affinis_QCAZ9641:0.0042433406,Pholidobolus_affinis_QCAZ9900:0.0014935244)100:0.0327705949,((Pholidobolus_montium_KU196355:0.0011070328,Pholidobolus_montium_QCAZ4051:0.0010943772)85:0.0000022633,Pholidobolus_montium_QCAZ9044:0.0028281080)100:0.0356395185)100:0.0199183188,(Pholidobolus_prefrontalis_QCAZ9908:0.0014788253,Pholidobolus_prefrontalis_QCAZ9951:0.0014614988)100:0.0410759484)60:0.0038674223,(((((Pholidobolus_condor_QCAZ15844:0.0000022816,Pholidobolus_condor_QCAZ16790:0.0000022816)99:0.0017811062,(Pholidobolus_condor_QCAZ16788:0.0028905437,Pholidobolus_condor_QCAZ16789:0.0024493942)99:0.0021301123)100:0.0259223062,(Pholidobolus_macbrydei_QCAZ6945_cladeA:0.0000022816,(Pholidobolus_macbrydei_QCAZ6946_cladeA:0.0000022816,Pholidobolus_macbrydei_QCAZ10054_cladeA:0.0005633614)98:0.0005626871)100:0.0339027656)69:0.0019391894,((Pholidobolus_samek_QCAZ14954:0.0005781688,Pholidobolus_samek_QCAZ14956:0.0015651144)97:0.0004060380,Pholidobolus_samek_QCAZ14955:0.0026718711)100:0.0216465337)100:0.0164039664,((((((Pholidobolus_dolichoderes_QCAZ16349:0.0000022816,Pholidobolus_dolichoderes_QCAZ16350:0.0011002872)83:0.0000022816,(Pholidobolus_dolichoderes_QCAZ16352:0.0005472520,Pholidobolus_dolichoderes_QCAZ16353:0.0016667532)99:0.0010938305)99:0.0017881368,Pholidobolus_dolichoderes_QCAZ16351:0.0031295517)99:0.0082121624,(Pholidobolus_macbrydei_QCAZ7891_cladeF:0.0000022816,Pholidobolus_macbrydei_QCAZ7894_cladeF:0.0000022816)100:0.0108723584)100:0.0357856566,((((((Pholidobolus_fascinatus_QCAZ15118:0.0000022816,Pholidobolus_fascinatus_QCAZ15120:0.0000022816)80:0.0000022816,Pholidobolus_fascinatus_QCAZ15170:0.0000022816)85:0.0000021020,Pholidobolus_fascinatus_QCAZ15122:0.0025173990)100:0.0158498434,Pholidobolus_macbrydei_QCAZ9914_cladeD:0.0206508323)78:0.0028957191,(((Pholidobolus_macbrydei_QCAZ10050_cladeE:0.0044400655,Pholidobolus_macbrydei_QCAZ15819_cladeE:0.0019073369)100:0.0006461144,(Pholidobolus_macbrydei_QCAZ15820_cladeE:0.0000022816,Pholidobolus_macbrydei_QCAZ15824_cladeE:0.0000022816)100:0.0031316375)99:0.0040871465,((Pholidobolus_macbrydei_QCAZ15811_cladeE:0.0006407998,Pholidobolus_macbrydei_QCAZ15823_cladeE:0.0000022816)100:0.0020156002,(((Pholidobolus_macbrydei_QCAZ15812_cladeE:0.0000022816,Pholidobolus_macbrydei_QCAZ15813_cladeE:0.0000022816)92:0.0000022816,(Pholidobolus_macbrydei_QCAZ15814_cladeE:0.0000022816,Pholidobolus_macbrydei_QCAZ15815_cladeE:0.0000022816)86:0.0000022816)100:0.0046756678,(Pholidobolus_macbrydei_QCAZ15816_cladeE:0.0019190180,(Pholidobolus_macbrydei_QCAZ15817_cladeE:0.0000022816,Pholidobolus_macbrydei_QCAZ15818_cladeE:0.0006256735)96:0.0000022816)72:0.0005417369)100:0.0039790372)72:0.0003922513)100:0.0140780662)77:0.0032210609,(Pholidobolus_macbrydei_KU218406_cladeC:0.0018643002,Pholidobolus_macbrydei_QCAZ9932_cladeC:0.0017410306)100:0.0109424920)93:0.0084221986)95:0.0072294443,((Pholidobolus_macbrydei_QCAZ9947_cladeB:0.0000022816,Pholidobolus_macbrydei_QCAZ10052_cladeB:0.0005635984)100:0.0014497743,Pholidobolus_macbrydei_QCAZ10051_cladeB:0.0013997263)100:0.0484341463)98:0.0067279515)95:0.0115105071)53:0.0040802097,(((Pholidobolus_dicrus_QCAZ5304:0.0300408782,Pholidobolus_dicrus_QCAZ6936:0.0218645406)100:0.0755062703,((((((((Pholidobolus_vertebralis_ANTCENTRAL_MHUAR11375:0.0005039829,Pholidobolus_vertebralis_ANTCENTRAL_MHUAR12640:0.0000022816)89:0.0000022816,Pholidobolus_vertebralis_ANTCENTRAL_MHUAR12358:0.0004671833)98:0.0009451006,(((Pholidobolus_vertebralis_ANTCENTRAL_MHUAR12002:0.0009539107,Pholidobolus_vertebralis_ANTCENTRAL_MHUAR12491:0.0009535246)40:0.0000022816,Pholidobolus_vertebralis_ANTCENTRAL_MHUAR13170:0.0004710419)55:0.0000022816,Pholidobolus_vertebralis_ANTCENTRAL_guanacas:0.0000022816)98:0.0009436185)86:0.0004372027,(((Pholidobolus_vertebralis_ANTCENTRAL_MHUAR11976:0.0004753576,Pholidobolus_vertebralis_ANTCENTRAL_MHUAR12603:0.0004771946)79:0.0000022816,Pholidobolus_vertebralis_ANTCENTRAL_MHUAR12631:0.0005583165)51:0.0000022816,(Pholidobolus_vertebralis_ANTCENTRAL_MHUAR12599:0.0000022816,Pholidobolus_vertebralis_ANTCENTRAL_MHUAR12634:0.0010512811)74:0.0000022816)87:0.0009688991)85:0.0021024701,Pholidobolus_vertebralis_ANTCENTRAL_MHUAR11509:0.0039644242)100:0.0287515826,((((((Pholidobolus_vertebralis_OLINGUITO_MHUAR12574:0.0010692432,((((Pholidobolus_vertebralis_OLINGUITO_AA7009:0.0018055328,Pholidobolus_vertebralis_OLINGUITO_AA7016:0.0005363884)36:0.0000022816,(Pholidobolus_vertebralis_OLINGUITO_AA7012:0.0000022816,(Pholidobolus_vertebralis_OLINGUITO_AA7013:0.0000020698,Pholidobolus_vertebralis_olinguito_AA7090:0.0066584958)69:0.0014585879)68:0.0005343192)49:0.0000022816,Pholidobolus_vertebralis_OLINGUITO_AA7015:0.0000022816)60:0.0000022816,Pholidobolus_vertebralis_OLINGUITO_LB30:0.0000022816)69:0.0000022816)97:0.0009642995,((Pholidobolus_vertebralis_OLINGUITO_MHUAR12986:0.0000022816,Pholidobolus_vertebralis_OLINGUITO_MHUAR12992:0.0000022816)100:0.0025361597,(Pholidobolus_vertebralis_OLINGUITO_AA7019:0.0005514278,Pholidobolus_vertebralis_OLINGUITO_LSB401:0.0010894282)92:0.0005259461)84:0.0004847593)46:0.0000029336,Pholidobolus_vertebralis_OLINGUITO_MHUAR12993:0.0051868460)67:0.0000722041,Pholidobolus_vertebralis_OLINGUITO_MHUAR12584:0.0000023860)59:0.0004670277,Pholidobolus_vertebralis_OLINGUITO_LB31:0.0005492924)86:0.0005687032,Pholidobolus_vertebralis_OLINGUITO_AA7011:0.0005827513)100:0.0257841408)93:0.0041901872,(((((Pholidobolus_vertebralis_QCAZ5057:0.0005384669,Pholidobolus_vertebralis_QCAZ8687:0.0005478609)70:0.0000022816,Pholidobolus_vertebralis_QCAZ8724:0.0010936204)94:0.0012864234,Pholidobolus_vertebralis_QCAZ8689:0.0014771840)100:0.0097679331,(Pholidobolus_vertebralis_QCAZ8688:0.0000022816,Pholidobolus_vertebralis_QCAZ8717:0.0000022816)100:0.0127559571)98:0.0050719427,(Pholidobolus_vertebralis_QCAZ10667:0.0000022816,Pholidobolus_vertebralis_QCAZ10750:0.0017252032)100:0.0159715361)100:0.0167681369)81:0.0066680554,(Pholidobolus_vertebralis_MADRELAURA_MHUAR13148:0.0000020755,(Pholidobolus_vertebralis_MADRELAURA_LB41:0.0005231780,((Pholidobolus_vertebralis_MADRELAURA_LSB404:0.0000022816,Pholidobolus_vertebralis_MADRELAURA_LSB405:0.0000022816)67:0.0000022816,Pholidobolus_vertebralis_MADRELAURA_LSB406:0.0000022816)61:0.0000022816)94:0.0005919706)100:0.0152515626)100:0.0563248297)78:0.0127403366,(Pholidobolus_paramuno_MHUAR12451:0.0065083556,(Pholidobolus_paramuno_MHUAR12480:0.0000022816,Pholidobolus_paramuno_MHUAR12481:0.0000022816)99:0.0020213079)100:0.0743278237)53:0.0048258804)55:0.0066267723,(((Pholidobolus_vertebralis_CARAMANTA_MHUAR12011:0.0000022816,Pholidobolus_vertebralis_CARAMANTA_MHUAR12576:0.0000027097)76:0.0000025004,((Pholidobolus_vertebralis_CARAMANTA_AA7010:0.0000022816,((Pholidobolus_vertebralis_CARAMANTA_AA7014:0.0000022816,Pholidobolus_vertebralis_CARAMANTA_LSB402:0.0000022816)83:0.0000022816,Pholidobolus_vertebralis_CARAMANTA_AA7017:0.0000022816)77:0.0000022816)82:0.0000022816,Pholidobolus_vertebralis_CARAMANTA_AA7058:0.0005909268)98:0.0011548813)94:0.0035377104,Pholidobolus_vertebralis_CARAMANTA_MHUAR12856:0.0012533563)100:0.0561996440)96:0.0194858493,((Pholidobolus_hillisi_QCAZ4998:0.0000022816,(Pholidobolus_hillisi_QCAZ4999:0.0000022816,Pholidobolus_hillisi_QCAZ5000:0.0000022816)54:0.0000027107)100:0.0810754049,(((Pholidobolus_sp1_JCM238:0.0000000000,Pholidobolus_sp1_MUSM31843:0.0000000000):0.0000028947,Pholidobolus_sp1_JCM239:0.0000028947)100:0.0155832437,((Pholidobolus_ulisesi_CORBIDI1679:0.0000028947,Pholidobolus_ulisesi_JCM310:0.0000028947)100:0.0096856684,(Pholidobolus_ulisesi_CORBIDI12735:0.0023342621,Pholidobolus_ulisesi_CORBIDI12737:0.0000027097)95:0.0103875096)100:0.0349598194)98:0.0138015659)99:0.0154853785)91:0.0107998161);
